# Supplementary material for: Chloridobis(1,10-phenanthroline-κ2 N,N′)copper(I) dichloridocopper(II)
Source: Acta Crystallogr Sect E Struct Rep Online. 2011 Jan 22;67(Pt 2):m226. doi: 10.1107/S1600536810054073 (PMC3051778; doi:10.1107/S1600536810054073)
Supplement: Supplementary file 1 [file e-67-0m226-sup1.cif]

##############################################################################
###                                                                        ###
###        Electronic paper (Acta Crystallographica Section E)             ###
###                                                                        ###
##############################################################################
#                                                                            #
# This CIF contains the data in a paper accepted for publication in Acta     #
# Crystallographica Section E. It conforms to the requirements of Notes      #
# for Authors for Section E, and has been peer reviewed under the auspices   #
# of the IUCr Commission on Journals.                                        #
#                                                                            #
# Full details of the Crystallographic Information File format               #
# are given in the paper "The Crystallographic Information File (CIF):       #
# a New Standard Archive File for Crystallography" by S. R. Hall, F. H.      #
# Allen and I. D. Brown [Acta Cryst. (1991), A47, 655-685].                  #
#                                                                            #
# The current version of the core CIF dictionary is obtainable from          #
# ftp://ftp.iucr.org/pub/cif_core.dic. The current version number is 2.4.    #
#                                                                            #
# Software is freely available for graphical display of the structure(s) in  #
# this CIF.  For information consult the CIF home page http://www.iucr.org/  #
# cif/home.html                                                              #
#                                                                            #
# This file may be used for bona fide research purposes within the           #
# scientific community so long as proper attribution is given to the journal # 
# article from which it was obtained.                                        #
#                                                                            #
##############################################################################
                                             
data_I
_audit_creation_method     SHELXL-97
_chemical_name_systematic
;
Chloridobis(1,10-phenanthroline-\k^2^<i>N</i>,<i>N</i>')copper(I)
dichloridocopper(II)
;
_chemical_name_common     ?
_chemical_formula_moiety     'C24 H16 Cl Cu N4, Cl2 Cu'
_chemical_formula_sum     'C24 H16 Cl3 Cu2 N4'
_chemical_formula_iupac     '[Cu Cl (C12 H8 N2)2], [Cu Cl2]'
_chemical_formula_weight     593.84
_chemical_melting_point     ?
_symmetry_cell_setting     monoclinic
_symmetry_space_group_name_H-M     'P 21/c'
_symmetry_space_group_name_Hall     '-P 2ybc'
loop_
    _symmetry_equiv_pos_as_xyz
    'x, y, z'
    '-x, y+1/2, -z+1/2'
    '-x, -y, -z'
    'x, -y-1/2, z-1/2'
_cell_length_a     9.8137(3)
_cell_length_b     17.8813(6)
_cell_length_c     26.2679(7)
_cell_angle_alpha     90.00
_cell_angle_beta     90.5350(10)
_cell_angle_gamma     90.00
_cell_volume     4609.3(2)
_cell_formula_units_Z     8
_cell_measurement_reflns_used     8168
_cell_measurement_theta_min     2.228
_cell_measurement_theta_max     24.225
_cell_measurement_temperature     296(2)
_cell_special_details     char
_exptl_crystal_description     rod
_exptl_crystal_colour     'green'
_exptl_crystal_size_max     0.18
_exptl_crystal_size_mid     0.15
_exptl_crystal_size_min     0.02
_exptl_crystal_density_diffrn     1.711
_exptl_crystal_density_meas     ?
_exptl_crystal_density_method     'not measured'
_exptl_crystal_F_000     2376
_exptl_absorpt_coefficient_mu     2.214
_exptl_absorpt_correction_type     multi-scan
_exptl_absorpt_process_details     '(SADABS; Bruker, 2001)'
_exptl_absorpt_correction_T_min     0.6913
_exptl_absorpt_correction_T_max     0.9571
_exptl_special_details
;
;
_diffrn_ambient_temperature     296(2)
_diffrn_radiation_type     MoK\a
_diffrn_radiation_wavelength     0.71073
_diffrn_radiation_source     'fine-focus sealed tube'
_diffrn_radiation_monochromator     graphite
_diffrn_measurement_device_type     'Bruker APEXII CCD'
_diffrn_measurement_method     '\f and \w scans'
_diffrn_detector_area_resol_mean     ?
_diffrn_reflns_number     35792
_diffrn_reflns_av_R_equivalents     0.0315
_diffrn_reflns_av_sigmaI/netI     0.0367
_diffrn_reflns_theta_min     1.38
_diffrn_reflns_theta_max     26.00
_diffrn_reflns_theta_full     26.00
_diffrn_measured_fraction_theta_max     1.000
_diffrn_measured_fraction_theta_full     1.000
_diffrn_reflns_limit_h_min     -11
_diffrn_reflns_limit_h_max     12
_diffrn_reflns_limit_k_min     -17
_diffrn_reflns_limit_k_max     22
_diffrn_reflns_limit_l_min     -25
_diffrn_reflns_limit_l_max     32
_refine_special_details
;
Refinement of <i>F</i>^2^ against ALL reflections. The weighted <i>R</i>-factor
<i>wR</i> and goodness of fit <i>S</i> are based on <i>F</i>^2^, conventional
<i>R</i>-factors <i>R</i> are based on <i>F</i>, with <i>F</i> set to zero for
negative <i>F</i>^2^. The threshold expression of <i>F</i>^2^ >
\s(<i>F</i>^2^) is used only for calculating <i>R</i>-factors(gt) <i>etc</i>.
and is not relevant to the choice of reflections for refinement.
<i>R</i>-factors based on <i>F</i>^2^ are statistically about twice as large
as those based on <i>F</i>, and <i>R</i>- factors based on ALL data will be
even larger.
;
_reflns_number_total     9043
_reflns_number_gt     6276
_reflns_threshold_expression     >2sigma(I)
_refine_ls_structure_factor_coef     Fsqd
_refine_ls_matrix_type     full
_refine_ls_R_factor_all     0.0658
_refine_ls_R_factor_gt     0.0375
_refine_ls_wR_factor_gt     0.0781
_refine_ls_wR_factor_ref     0.0896
_refine_ls_goodness_of_fit_ref     1.010
_refine_ls_restrained_S_all     1.010
_refine_ls_number_reflns     9043
_refine_ls_number_parameters     595
_refine_ls_number_restraints     16
_refine_ls_hydrogen_treatment     constr
_refine_ls_weighting_scheme     calc
_refine_ls_weighting_details
         'calc w=1/[\s^2^(Fo^2^)+(0.0330P)^2^+3.6932P] where P=(Fo^2^+2Fc^2^)/3'
_atom_sites_solution_hydrogens     geom
_atom_sites_solution_primary     direct
_atom_sites_solution_secondary     difmap
_refine_ls_shift/su_max     0.001
_refine_ls_shift/su_mean     0.000
_refine_diff_density_max     0.654
_refine_diff_density_min     -0.546
_refine_ls_extinction_method     none
_refine_ls_extinction_coef     ?
loop_
    _atom_type_symbol
    _atom_type_description
    _atom_type_scat_dispersion_real
    _atom_type_scat_dispersion_imag
    _atom_type_scat_source
    'C' 'C' 0.0033 0.0016
                         'International Tables Vol C Tables 4.2.6.8 and 6.1.1.4'
    'H' 'H' 0.0000 0.0000
                         'International Tables Vol C Tables 4.2.6.8 and 6.1.1.4'
    'Cl' 'Cl' 0.1484 0.1585
                         'International Tables Vol C Tables 4.2.6.8 and 6.1.1.4'
    'Cu' 'Cu' 0.3201 1.2651
                         'International Tables Vol C Tables 4.2.6.8 and 6.1.1.4'
    'N' 'N' 0.0061 0.0033
                         'International Tables Vol C Tables 4.2.6.8 and 6.1.1.4'
_computing_data_collection     'APEX2 (Bruker, 2001)'
_computing_cell_refinement     'SAINT (Bruker, 2001)'
_computing_data_reduction     'SAINT (Bruker, 2001)'
_computing_structure_solution     'SHELXS-97 (Sheldrick, 2008)'
_computing_structure_refinement     'SHELXL-97 (Sheldrick, 2008)'
_computing_molecular_graphics     'SHELXTL (Sheldrick, 2008)'
_computing_publication_material     'SHELXTL (Sheldrick, 2008)'
loop_
    _atom_site_type_symbol
    _atom_site_label
    _atom_site_fract_x
    _atom_site_fract_y
    _atom_site_fract_z
    _atom_site_U_iso_or_equiv
    _atom_site_adp_type
    _atom_site_calc_flag
    _atom_site_refinement_flags
    _atom_site_occupancy
    _atom_site_disorder_assembly
    _atom_site_disorder_group
    Cu Cu1 0.45874(4) 0.22779(2) 0.434313(15) 0.04415(11) Uani d . 1 . .
    Cl Cl1 0.30626(8) 0.14861(5) 0.47027(3) 0.0552(2) Uani d . 1 . .
    N N1 0.6034(3) 0.28987(15) 0.47699(10) 0.0445(6) Uani d . 1 . .
    C C1 0.5990(4) 0.3590(2) 0.49512(13) 0.0584(9) Uani d . 1 . .
    H H1 0.5211 0.3875 0.4895 0.070 Uiso calc R 1 . .
    Cu Cu2 1.00137(4) 0.30937(2) 0.179368(14) 0.04466(11) Uani d . 1 . .
    Cl Cl2 1.19064(10) 0.33783(7) 0.13718(4) 0.0810(3) Uani d . 1 . .
    N N2 0.6088(3) 0.15237(15) 0.43836(10) 0.0462(7) Uani d . 1 . .
    C C2 0.7070(5) 0.3903(3) 0.52226(15) 0.0756(12) Uani d . 1 . .
    H H2 0.7011 0.4392 0.5340 0.091 Uiso calc R 1 . .
    N N3 0.3228(3) 0.30996(14) 0.42697(10) 0.0446(6) Uani d . 1 . .
    C C3 0.8191(5) 0.3503(3) 0.53145(14) 0.0751(13) Uani d . 1 . .
    H H3 0.8908 0.3714 0.5498 0.090 Uiso calc R 1 . .
    Cu Cu3 0.66098(5) 0.03206(3) 0.295513(19) 0.06514(14) Uani d U 1 . .
    Cl Cl3 0.86153(12) 0.06908(8) 0.29074(5) 0.0969(4) Uani d U 1 . .
    N N4 0.4840(3) 0.25237(14) 0.35664(10) 0.0442(6) Uani d . 1 . .
    C C4 0.8298(4) 0.2764(3) 0.51359(13) 0.0603(10) Uani d . 1 . .
    Cu Cu4 0.29958(5) 0.03693(3) 0.094280(18) 0.06336(14) Uani d U 1 . .
    Cl Cl4 0.45844(10) -0.00298(6) 0.30242(4) 0.0770(3) Uani d . 1 . .
    N N5 0.8859(3) 0.37651(15) 0.13714(9) 0.0435(6) Uani d . 1 . .
    C C5 0.9433(4) 0.2279(3) 0.52143(16) 0.0818(15) Uani d . 1 . .
    H H5 1.0179 0.2451 0.5402 0.098 Uiso calc R 1 . .
    Cl Cl5 0.48555(11) -0.01769(6) 0.09709(5) 0.0866(3) Uani d . 1 . .
    N N6 0.8359(3) 0.23407(15) 0.16073(9) 0.0437(6) Uani d . 1 . .
    C C6 0.9458(4) 0.1586(3) 0.50272(16) 0.0775(14) Uani d . 1 . .
    H H6 1.0219 0.1287 0.5086 0.093 Uiso calc R 1 . .
    Cl Cl6 0.11371(13) 0.09104(9) 0.09723(6) 0.1124(5) Uani d U 1 . .
    N N7 0.9086(2) 0.34430(14) 0.24817(9) 0.0421(6) Uani d . 1 . .
    C C7 0.8333(4) 0.1291(2) 0.47356(14) 0.0617(10) Uani d U 1 . .
    N N8 1.0928(3) 0.23944(15) 0.22782(10) 0.0446(6) Uani d . 1 . .
    C C8 0.8270(4) 0.0571(3) 0.45286(16) 0.0758(13) Uani d U 1 . .
    H H8 0.8997 0.0245 0.4577 0.091 Uiso calc R 1 . .
    C C9 0.7159(5) 0.0342(2) 0.42570(17) 0.0742(12) Uani d . 1 . .
    H H9 0.7122 -0.0136 0.4118 0.089 Uiso calc R 1 . .
    C C10 0.6071(4) 0.0841(2) 0.41908(14) 0.0600(10) Uani d . 1 . .
    H H10 0.5310 0.0687 0.4005 0.072 Uiso calc R 1 . .
    C C11 0.7192(3) 0.1750(2) 0.46529(12) 0.0463(8) Uani d . 1 . .
    C C12 0.7172(3) 0.2488(2) 0.48574(12) 0.0461(8) Uani d . 1 . .
    C C13 0.2456(3) 0.3388(2) 0.46311(14) 0.0572(9) Uani d . 1 . .
    H H13 0.2535 0.3199 0.4960 0.069 Uiso calc R 1 . .
    C C14 0.1532(4) 0.3962(2) 0.45373(17) 0.0640(10) Uani d . 1 . .
    H H14 0.1014 0.4157 0.4801 0.077 Uiso calc R 1 . .
    C C15 0.1390(4) 0.4239(2) 0.40545(17) 0.0621(10) Uani d . 1 . .
    H H15 0.0774 0.4623 0.3988 0.074 Uiso calc R 1 . .
    C C16 0.2169(3) 0.39434(18) 0.36624(14) 0.0492(8) Uani d . 1 . .
    C C17 0.2079(4) 0.4176(2) 0.31404(16) 0.0607(10) Uani d . 1 . .
    H H17 0.1456 0.4545 0.3048 0.073 Uiso calc R 1 . .
    C C18 0.2868(4) 0.3875(2) 0.27856(15) 0.0608(10) Uani d . 1 . .
    H H18 0.2770 0.4033 0.2450 0.073 Uiso calc R 1 . .
    C C19 0.3862(3) 0.33160(19) 0.29055(13) 0.0507(9) Uani d . 1 . .
    C C20 0.4736(4) 0.2995(2) 0.25542(14) 0.0652(11) Uani d . 1 . .
    H H20 0.4705 0.3141 0.2215 0.078 Uiso calc R 1 . .
    C C21 0.5636(4) 0.2464(2) 0.27123(15) 0.0666(11) Uani d . 1 . .
    H H21 0.6231 0.2250 0.2481 0.080 Uiso calc R 1 . .
    C C22 0.5671(3) 0.2238(2) 0.32202(13) 0.0542(9) Uani d . 1 . .
    H H22 0.6297 0.1875 0.3320 0.065 Uiso calc R 1 . .
    C C23 0.3104(3) 0.33762(17) 0.37899(12) 0.0431(8) Uani d . 1 . .
    C C24 0.3956(3) 0.30633(18) 0.34118(12) 0.0420(8) Uani d . 1 . .
    C C25 0.9155(4) 0.4463(2) 0.12439(13) 0.0544(9) Uani d . 1 . .
    H H25 0.9975 0.4669 0.1356 0.065 Uiso calc R 1 . .
    C C26 0.8283(4) 0.4896(2) 0.09489(13) 0.0597(10) Uani d . 1 . .
    H H26 0.8530 0.5380 0.0858 0.072 Uiso calc R 1 . .
    C C27 0.7073(4) 0.4613(2) 0.07935(13) 0.0607(10) Uani d U 1 . .
    H H27 0.6484 0.4902 0.0597 0.073 Uiso calc R 1 . .
    C C28 0.6706(3) 0.3883(2) 0.09285(12) 0.0497(8) Uani d U 1 . .
    C C29 0.5441(4) 0.3539(3) 0.07990(14) 0.0646(11) Uani d . 1 . .
    H H29 0.4805 0.3806 0.0607 0.078 Uiso calc R 1 . .
    C C30 0.5142(4) 0.2844(3) 0.09460(15) 0.0669(12) Uani d . 1 . .
    H H30 0.4295 0.2643 0.0863 0.080 Uiso calc R 1 . .
    C C31 0.6104(3) 0.2402(2) 0.12295(13) 0.0522(9) Uani d . 1 . .
    C C32 0.5884(4) 0.1665(2) 0.13784(15) 0.0667(11) Uani d . 1 . .
    H H32 0.5052 0.1436 0.1309 0.080 Uiso calc R 1 . .
    C C33 0.6896(5) 0.1279(2) 0.16269(16) 0.0702(11) Uani d . 1 . .
    H H33 0.6762 0.0784 0.1724 0.084 Uiso calc R 1 . .
    C C34 0.8129(4) 0.1636(2) 0.17332(13) 0.0567(9) Uani d . 1 . .
    H H34 0.8815 0.1368 0.1899 0.068 Uiso calc R 1 . .
    C C35 0.7650(3) 0.34751(18) 0.12166(11) 0.0402(7) Uani d . 1 . .
    C C36 0.7365(3) 0.27213(19) 0.13576(11) 0.0423(8) Uani d . 1 . .
    C C37 0.8161(3) 0.3964(2) 0.25723(13) 0.0541(9) Uani d . 1 . .
    H H37 0.7864 0.4267 0.2306 0.065 Uiso calc R 1 . .
    C C38 0.7616(4) 0.4072(2) 0.30566(15) 0.0624(10) Uani d . 1 . .
    H H38 0.6964 0.4442 0.3108 0.075 Uiso calc R 1 . .
    C C39 0.8038(4) 0.3640(2) 0.34499(14) 0.0583(10) Uani d . 1 . .
    H H39 0.7675 0.3712 0.3772 0.070 Uiso calc R 1 . .
    C C40 0.9017(3) 0.30851(19) 0.33726(12) 0.0459(8) Uani d . 1 . .
    C C41 0.9578(4) 0.2616(2) 0.37633(13) 0.0537(9) Uani d . 1 . .
    H H41 0.9267 0.2665 0.4095 0.064 Uiso calc R 1 . .
    C C42 1.0537(4) 0.2111(2) 0.36625(13) 0.0558(10) Uani d . 1 . .
    H H42 1.0886 0.1820 0.3927 0.067 Uiso calc R 1 . .
    C C43 1.1044(3) 0.20054(18) 0.31602(13) 0.0459(8) Uani d . 1 . .
    C C44 1.2035(3) 0.1481(2) 0.30253(15) 0.0575(9) Uani d . 1 . .
    H H44 1.2414 0.1170 0.3272 0.069 Uiso calc R 1 . .
    C C45 1.2443(4) 0.1426(2) 0.25349(16) 0.0625(10) Uani d . 1 . .
    H H45 1.3101 0.1078 0.2445 0.075 Uiso calc R 1 . .
    C C46 1.1868(3) 0.1895(2) 0.21661(14) 0.0564(9) Uani d . 1 . .
    H H46 1.2157 0.1854 0.1831 0.068 Uiso calc R 1 . .
    C C47 0.9501(3) 0.30043(17) 0.28771(11) 0.0387(7) Uani d . 1 . .
    C C48 1.0511(3) 0.24541(17) 0.27680(12) 0.0398(7) Uani d . 1 . .
loop_
    _atom_site_aniso_label
    _atom_site_aniso_U_11
    _atom_site_aniso_U_22
    _atom_site_aniso_U_33
    _atom_site_aniso_U_12
    _atom_site_aniso_U_13
    _atom_site_aniso_U_23
    Cu1 0.0394(2) 0.0440(2) 0.0491(2) 0.00196(17) 0.00003(17) -0.00137(19)
    Cl1 0.0434(5) 0.0554(5) 0.0668(6) -0.0075(4) -0.0009(4) 0.0041(4)
    N1 0.0449(16) 0.0486(18) 0.0398(15) -0.0049(13) -0.0012(12) 0.0034(13)
    C1 0.067(2) 0.057(2) 0.051(2) -0.0112(19) -0.0017(18) -0.0041(18)
    Cu2 0.0390(2) 0.0559(3) 0.0391(2) 0.00291(18) -0.00186(16) 0.00489(19)
    Cl2 0.0524(6) 0.1023(8) 0.0888(8) 0.0072(5) 0.0248(5) 0.0270(6)
    N2 0.0428(16) 0.0421(17) 0.0539(17) 0.0044(13) 0.0052(13) 0.0034(14)
    C2 0.084(3) 0.080(3) 0.063(3) -0.029(3) -0.004(2) -0.017(2)
    N3 0.0410(15) 0.0433(16) 0.0496(17) 0.0006(12) 0.0025(13) -0.0045(13)
    C3 0.067(3) 0.113(4) 0.045(2) -0.044(3) -0.004(2) -0.011(2)
    Cu3 0.0680(3) 0.0568(3) 0.0706(3) -0.0075(2) 0.0015(2) -0.0070(2)
    Cl3 0.0883(8) 0.1114(10) 0.0908(8) -0.0490(7) -0.0154(6) 0.0199(7)
    N4 0.0433(15) 0.0428(16) 0.0464(16) -0.0045(13) 0.0022(13) -0.0046(13)
    C4 0.044(2) 0.102(3) 0.0350(19) -0.013(2) 0.0008(15) 0.014(2)
    Cu4 0.0595(3) 0.0590(3) 0.0713(3) 0.0020(2) -0.0088(2) 0.0022(2)
    Cl4 0.0569(6) 0.0804(7) 0.0936(8) 0.0065(5) 0.0016(5) -0.0047(6)
    N5 0.0455(16) 0.0484(17) 0.0364(15) -0.0012(13) -0.0014(12) 0.0034(12)
    C5 0.040(2) 0.151(5) 0.054(3) -0.011(3) -0.0011(18) 0.025(3)
    Cl5 0.0622(6) 0.0699(7) 0.1278(10) 0.0079(5) 0.0014(6) -0.0166(7)
    N6 0.0498(16) 0.0421(17) 0.0391(15) 0.0003(13) 0.0017(12) -0.0002(13)
    C6 0.040(2) 0.133(4) 0.059(3) 0.020(3) 0.0087(19) 0.039(3)
    Cl6 0.0822(8) 0.1347(12) 0.1196(11) 0.0435(8) -0.0332(7) -0.0131(9)
    N7 0.0390(14) 0.0478(16) 0.0395(15) 0.0042(13) -0.0061(11) -0.0019(13)
    C7 0.049(2) 0.086(3) 0.051(2) 0.016(2) 0.0162(18) 0.025(2)
    N8 0.0398(15) 0.0505(17) 0.0434(16) 0.0046(13) -0.0029(12) 0.0003(13)
    C8 0.065(3) 0.092(3) 0.072(3) 0.036(2) 0.024(2) 0.029(2)
    C9 0.093(3) 0.051(2) 0.079(3) 0.020(2) 0.034(3) 0.007(2)
    C10 0.065(2) 0.052(2) 0.064(2) 0.0036(19) 0.0131(19) 0.0041(19)
    C11 0.0366(18) 0.062(2) 0.0403(18) 0.0050(16) 0.0079(15) 0.0170(17)
    C12 0.0387(18) 0.064(2) 0.0356(18) -0.0078(16) 0.0024(14) 0.0086(16)
    C13 0.054(2) 0.061(2) 0.056(2) 0.0003(19) 0.0058(18) -0.0081(19)
    C14 0.049(2) 0.059(3) 0.084(3) 0.0069(19) 0.011(2) -0.016(2)
    C15 0.046(2) 0.044(2) 0.096(3) 0.0027(17) -0.006(2) 0.000(2)
    C16 0.0405(19) 0.0372(19) 0.070(2) -0.0045(15) -0.0055(17) 0.0009(17)
    C17 0.052(2) 0.045(2) 0.084(3) -0.0096(17) -0.021(2) 0.016(2)
    C18 0.067(3) 0.056(2) 0.059(2) -0.019(2) -0.014(2) 0.018(2)
    C19 0.055(2) 0.048(2) 0.049(2) -0.0159(17) -0.0045(17) 0.0062(17)
    C20 0.080(3) 0.071(3) 0.045(2) -0.021(2) 0.006(2) -0.001(2)
    C21 0.075(3) 0.070(3) 0.055(2) -0.009(2) 0.020(2) -0.010(2)
    C22 0.054(2) 0.053(2) 0.056(2) -0.0024(17) 0.0065(18) -0.0055(18)
    C23 0.0390(17) 0.0384(19) 0.052(2) -0.0093(14) -0.0038(15) 0.0011(16)
    C24 0.0387(17) 0.0399(19) 0.047(2) -0.0099(15) -0.0012(15) -0.0028(15)
    C25 0.060(2) 0.055(2) 0.048(2) -0.0041(18) 0.0032(17) 0.0029(18)
    C26 0.082(3) 0.047(2) 0.050(2) 0.009(2) 0.011(2) 0.0078(18)
    C27 0.072(3) 0.067(3) 0.043(2) 0.030(2) 0.0002(18) -0.0003(18)
    C28 0.051(2) 0.060(2) 0.0385(18) 0.0173(18) -0.0006(15) -0.0075(17)
    C29 0.053(2) 0.086(3) 0.055(2) 0.030(2) -0.0111(18) -0.019(2)
    C30 0.038(2) 0.099(4) 0.065(3) 0.003(2) -0.0046(18) -0.034(2)
    C31 0.043(2) 0.065(3) 0.048(2) -0.0019(18) 0.0044(16) -0.0218(18)
    C32 0.057(2) 0.075(3) 0.068(3) -0.019(2) 0.011(2) -0.028(2)
    C33 0.085(3) 0.053(2) 0.073(3) -0.019(2) 0.015(2) -0.010(2)
    C34 0.067(2) 0.055(2) 0.048(2) -0.0010(19) 0.0045(18) -0.0016(18)
    C35 0.0394(18) 0.051(2) 0.0298(16) 0.0074(15) 0.0006(13) -0.0039(15)
    C36 0.0414(18) 0.053(2) 0.0322(17) 0.0035(16) 0.0033(14) -0.0090(15)
    C37 0.055(2) 0.056(2) 0.051(2) 0.0104(18) -0.0039(17) -0.0012(17)
    C38 0.059(2) 0.068(3) 0.060(2) 0.014(2) 0.0077(19) -0.013(2)
    C39 0.058(2) 0.071(3) 0.045(2) -0.008(2) 0.0093(17) -0.010(2)
    C40 0.0448(18) 0.054(2) 0.0386(18) -0.0122(16) 0.0005(15) -0.0025(16)
    C41 0.062(2) 0.062(2) 0.0377(19) -0.016(2) 0.0015(17) 0.0062(17)
    C42 0.061(2) 0.061(2) 0.046(2) -0.0189(19) -0.0127(18) 0.0187(18)
    C43 0.0428(18) 0.044(2) 0.051(2) -0.0096(15) -0.0097(15) 0.0075(16)
    C44 0.049(2) 0.052(2) 0.070(3) -0.0036(17) -0.0151(19) 0.014(2)
    C45 0.050(2) 0.051(2) 0.087(3) 0.0133(18) -0.007(2) 0.001(2)
    C46 0.049(2) 0.062(2) 0.058(2) 0.0097(18) 0.0015(17) -0.0059(19)
    C47 0.0348(16) 0.0449(19) 0.0361(17) -0.0075(14) -0.0035(13) -0.0019(14)
    C48 0.0353(16) 0.0412(19) 0.0428(19) -0.0090(14) -0.0060(14) 0.0026(15)
_geom_special_details
;
All e.s.d.'s (except the e.s.d. in the dihedral angle between two l.s. planes)
are estimated using the full covariance matrix. The cell e.s.d.'s are taken
into account individually in the estimation of e.s.d.'s in distances, angles
and torsion angles; correlations between e.s.d.'s in cell parameters are only
used when they are defined by crystal symmetry. An approximate (isotropic)
treatment of cell e.s.d.'s is used for estimating e.s.d.'s involving l.s.
planes.
;
loop_
    _geom_bond_atom_site_label_1
    _geom_bond_atom_site_label_2
    _geom_bond_site_symmetry_2
    _geom_bond_distance
    _geom_bond_publ_flag
    Cu1 N3 . 1.992(3) y
    Cu1 N2 . 1.999(3) y
    Cu1 N4 . 2.104(3) y
    Cu1 N1 . 2.115(3) y
    Cu1 Cl1 . 2.2721(9) y
    N1 C1 . 1.325(4) ?
    N1 C12 . 1.354(4) ?
    C1 C2 . 1.390(5) ?
    C1 H1 . 0.9300 ?
    Cu2 N5 . 1.983(3) y
    Cu2 N8 . 1.992(3) y
    Cu2 N7 . 2.125(2) y
    Cu2 N6 . 2.162(3) y
    Cu2 Cl2 . 2.2306(10) y
    N2 C10 . 1.321(4) ?
    N2 C11 . 1.350(4) ?
    C2 C3 . 1.332(6) ?
    C2 H2 . 0.9300 ?
    N3 C13 . 1.325(4) ?
    N3 C23 . 1.358(4) ?
    C3 C4 . 1.406(6) ?
    C3 H3 . 0.9300 ?
    Cu3 Cl3 . 2.0813(12) y
    Cu3 Cl4 . 2.0936(11) y
    N4 C22 . 1.329(4) ?
    N4 C24 . 1.357(4) ?
    C4 C12 . 1.409(5) ?
    C4 C5 . 1.426(6) ?
    Cu4 Cl6 . 2.0669(13) y
    Cu4 Cl5 . 2.0706(11) y
    N5 C25 . 1.326(4) ?
    N5 C35 . 1.354(4) ?
    C5 C6 . 1.334(6) ?
    C5 H5 . 0.9300 ?
    N6 C34 . 1.323(4) ?
    N6 C36 . 1.354(4) ?
    C6 C7 . 1.438(6) ?
    C6 H6 . 0.9300 ?
    N7 C37 . 1.324(4) ?
    N7 C47 . 1.361(4) ?
    C7 C8 . 1.397(6) ?
    C7 C11 . 1.404(5) ?
    N8 C46 . 1.319(4) ?
    N8 C48 . 1.358(4) ?
    C8 C9 . 1.361(6) ?
    C8 H8 . 0.9300 ?
    C9 C10 . 1.401(5) ?
    C9 H9 . 0.9300 ?
    C10 H10 . 0.9300 ?
    C11 C12 . 1.424(5) ?
    C13 C14 . 1.391(5) ?
    C13 H13 . 0.9300 ?
    C14 C15 . 1.367(5) ?
    C14 H14 . 0.9300 ?
    C15 C16 . 1.393(5) ?
    C15 H15 . 0.9300 ?
    C16 C23 . 1.406(4) ?
    C16 C17 . 1.435(5) ?
    C17 C18 . 1.331(5) ?
    C17 H17 . 0.9300 ?
    C18 C19 . 1.430(5) ?
    C18 H18 . 0.9300 ?
    C19 C20 . 1.390(5) ?
    C19 C24 . 1.407(4) ?
    C20 C21 . 1.358(5) ?
    C20 H20 . 0.9300 ?
    C21 C22 . 1.394(5) ?
    C21 H21 . 0.9300 ?
    C22 H22 . 0.9300 ?
    C23 C24 . 1.420(4) ?
    C25 C26 . 1.386(5) ?
    C25 H25 . 0.9300 ?
    C26 C27 . 1.351(5) ?
    C26 H26 . 0.9300 ?
    C27 C28 . 1.399(5) ?
    C27 H27 . 0.9300 ?
    C28 C35 . 1.396(4) ?
    C28 C29 . 1.424(5) ?
    C29 C30 . 1.335(6) ?
    C29 H29 . 0.9300 ?
    C30 C31 . 1.435(5) ?
    C30 H30 . 0.9300 ?
    C31 C32 . 1.392(5) ?
    C31 C36 . 1.401(4) ?
    C32 C33 . 1.370(6) ?
    C32 H32 . 0.9300 ?
    C33 C34 . 1.393(5) ?
    C33 H33 . 0.9300 ?
    C34 H34 . 0.9300 ?
    C35 C36 . 1.426(4) ?
    C37 C38 . 1.398(5) ?
    C37 H37 . 0.9300 ?
    C38 C39 . 1.352(5) ?
    C38 H38 . 0.9300 ?
    C39 C40 . 1.397(5) ?
    C39 H39 . 0.9300 ?
    C40 C47 . 1.397(4) ?
    C40 C41 . 1.431(5) ?
    C41 C42 . 1.333(5) ?
    C41 H41 . 0.9300 ?
    C42 C43 . 1.427(5) ?
    C42 H42 . 0.9300 ?
    C43 C44 . 1.399(5) ?
    C43 C48 . 1.403(4) ?
    C44 C45 . 1.356(5) ?
    C44 H44 . 0.9300 ?
    C45 C46 . 1.396(5) ?
    C45 H45 . 0.9300 ?
    C46 H46 . 0.9300 ?
    C47 C48 . 1.427(4) ?
loop_
    _geom_angle_atom_site_label_1
    _geom_angle_atom_site_label_2
    _geom_angle_atom_site_label_3
    _geom_angle_site_symmetry_1
    _geom_angle_site_symmetry_3
    _geom_angle
    _geom_angle_publ_flag
    N3 Cu1 N2 . . 174.14(11) ?
    N3 Cu1 N4 . . 80.62(11) ?
    N2 Cu1 N4 . . 95.68(11) ?
    N3 Cu1 N1 . . 96.30(11) ?
    N2 Cu1 N1 . . 80.52(11) ?
    N4 Cu1 N1 . . 108.64(10) ?
    N3 Cu1 Cl1 . . 93.26(8) ?
    N2 Cu1 Cl1 . . 92.59(8) ?
    N4 Cu1 Cl1 . . 128.13(7) ?
    N1 Cu1 Cl1 . . 123.23(7) ?
    C1 N1 C12 . . 118.3(3) ?
    C1 N1 Cu1 . . 131.0(2) ?
    C12 N1 Cu1 . . 110.7(2) ?
    N1 C1 C2 . . 122.2(4) ?
    N1 C1 H1 . . 118.9 ?
    C2 C1 H1 . . 118.9 ?
    N5 Cu2 N8 . . 171.56(10) ?
    N5 Cu2 N7 . . 92.89(10) ?
    N8 Cu2 N7 . . 80.52(10) ?
    N5 Cu2 N6 . . 79.99(10) ?
    N8 Cu2 N6 . . 94.98(10) ?
    N7 Cu2 N6 . . 92.79(9) ?
    N5 Cu2 Cl2 . . 93.34(8) ?
    N8 Cu2 Cl2 . . 95.07(8) ?
    N7 Cu2 Cl2 . . 136.12(8) ?
    N6 Cu2 Cl2 . . 131.05(7) ?
    C10 N2 C11 . . 119.0(3) ?
    C10 N2 Cu1 . . 126.6(3) ?
    C11 N2 Cu1 . . 114.4(2) ?
    C3 C2 C1 . . 120.0(4) ?
    C3 C2 H2 . . 120.0 ?
    C1 C2 H2 . . 120.0 ?
    C13 N3 C23 . . 118.4(3) ?
    C13 N3 Cu1 . . 127.2(2) ?
    C23 N3 Cu1 . . 114.4(2) ?
    C2 C3 C4 . . 120.6(4) ?
    C2 C3 H3 . . 119.7 ?
    C4 C3 H3 . . 119.7 ?
    Cl3 Cu3 Cl4 . . 178.13(6) ?
    C22 N4 C24 . . 117.6(3) ?
    C22 N4 Cu1 . . 131.4(2) ?
    C24 N4 Cu1 . . 111.0(2) ?
    C3 C4 C12 . . 116.2(4) ?
    C3 C4 C5 . . 125.7(4) ?
    C12 C4 C5 . . 118.0(4) ?
    Cl6 Cu4 Cl5 . . 175.80(6) ?
    C25 N5 C35 . . 118.6(3) ?
    C25 N5 Cu2 . . 125.9(2) ?
    C35 N5 Cu2 . . 115.5(2) ?
    C6 C5 C4 . . 121.9(4) ?
    C6 C5 H5 . . 119.0 ?
    C4 C5 H5 . . 119.0 ?
    C34 N6 C36 . . 118.4(3) ?
    C34 N6 Cu2 . . 131.8(2) ?
    C36 N6 Cu2 . . 109.4(2) ?
    C5 C6 C7 . . 121.4(4) ?
    C5 C6 H6 . . 119.3 ?
    C7 C6 H6 . . 119.3 ?
    C37 N7 C47 . . 118.0(3) ?
    C37 N7 Cu2 . . 131.3(2) ?
    C47 N7 Cu2 . . 110.62(19) ?
    C8 C7 C11 . . 116.5(4) ?
    C8 C7 C6 . . 125.2(4) ?
    C11 C7 C6 . . 118.3(4) ?
    C46 N8 C48 . . 118.8(3) ?
    C46 N8 Cu2 . . 126.5(2) ?
    C48 N8 Cu2 . . 114.7(2) ?
    C9 C8 C7 . . 120.9(4) ?
    C9 C8 H8 . . 119.5 ?
    C7 C8 H8 . . 119.5 ?
    C8 C9 C10 . . 118.6(4) ?
    C8 C9 H9 . . 120.7 ?
    C10 C9 H9 . . 120.7 ?
    N2 C10 C9 . . 122.2(4) ?
    N2 C10 H10 . . 118.9 ?
    C9 C10 H10 . . 118.9 ?
    N2 C11 C7 . . 122.7(4) ?
    N2 C11 C12 . . 117.4(3) ?
    C7 C11 C12 . . 119.8(3) ?
    N1 C12 C4 . . 122.6(3) ?
    N1 C12 C11 . . 116.9(3) ?
    C4 C12 C11 . . 120.4(3) ?
    N3 C13 C14 . . 122.5(4) ?
    N3 C13 H13 . . 118.8 ?
    C14 C13 H13 . . 118.8 ?
    C15 C14 C13 . . 119.5(4) ?
    C15 C14 H14 . . 120.3 ?
    C13 C14 H14 . . 120.3 ?
    C14 C15 C16 . . 119.8(3) ?
    C14 C15 H15 . . 120.1 ?
    C16 C15 H15 . . 120.1 ?
    C15 C16 C23 . . 117.3(3) ?
    C15 C16 C17 . . 124.6(3) ?
    C23 C16 C17 . . 118.1(3) ?
    C18 C17 C16 . . 121.4(4) ?
    C18 C17 H17 . . 119.3 ?
    C16 C17 H17 . . 119.3 ?
    C17 C18 C19 . . 121.9(4) ?
    C17 C18 H18 . . 119.0 ?
    C19 C18 H18 . . 119.0 ?
    C20 C19 C24 . . 117.3(3) ?
    C20 C19 C18 . . 124.5(4) ?
    C24 C19 C18 . . 118.1(3) ?
    C21 C20 C19 . . 119.3(4) ?
    C21 C20 H20 . . 120.4 ?
    C19 C20 H20 . . 120.4 ?
    C20 C21 C22 . . 120.3(4) ?
    C20 C21 H21 . . 119.8 ?
    C22 C21 H21 . . 119.8 ?
    N4 C22 C21 . . 122.2(4) ?
    N4 C22 H22 . . 118.9 ?
    C21 C22 H22 . . 118.9 ?
    N3 C23 C16 . . 122.5(3) ?
    N3 C23 C24 . . 117.2(3) ?
    C16 C23 C24 . . 120.4(3) ?
    N4 C24 C19 . . 123.2(3) ?
    N4 C24 C23 . . 116.8(3) ?
    C19 C24 C23 . . 120.1(3) ?
    N5 C25 C26 . . 122.1(3) ?
    N5 C25 H25 . . 118.9 ?
    C26 C25 H25 . . 118.9 ?
    C27 C26 C25 . . 119.7(4) ?
    C27 C26 H26 . . 120.1 ?
    C25 C26 H26 . . 120.1 ?
    C26 C27 C28 . . 120.1(3) ?
    C26 C27 H27 . . 120.0 ?
    C28 C27 H27 . . 120.0 ?
    C35 C28 C27 . . 117.0(3) ?
    C35 C28 C29 . . 118.4(3) ?
    C27 C28 C29 . . 124.6(3) ?
    C30 C29 C28 . . 121.8(4) ?
    C30 C29 H29 . . 119.1 ?
    C28 C29 H29 . . 119.1 ?
    C29 C30 C31 . . 121.2(3) ?
    C29 C30 H30 . . 119.4 ?
    C31 C30 H30 . . 119.4 ?
    C32 C31 C36 . . 117.2(3) ?
    C32 C31 C30 . . 124.3(4) ?
    C36 C31 C30 . . 118.4(4) ?
    C33 C32 C31 . . 119.8(4) ?
    C33 C32 H32 . . 120.1 ?
    C31 C32 H32 . . 120.1 ?
    C32 C33 C34 . . 119.3(4) ?
    C32 C33 H33 . . 120.4 ?
    C34 C33 H33 . . 120.4 ?
    N6 C34 C33 . . 122.4(4) ?
    N6 C34 H34 . . 118.8 ?
    C33 C34 H34 . . 118.8 ?
    N5 C35 C28 . . 122.5(3) ?
    N5 C35 C36 . . 117.2(3) ?
    C28 C35 C36 . . 120.3(3) ?
    N6 C36 C31 . . 122.9(3) ?
    N6 C36 C35 . . 117.3(3) ?
    C31 C36 C35 . . 119.8(3) ?
    N7 C37 C38 . . 122.0(3) ?
    N7 C37 H37 . . 119.0 ?
    C38 C37 H37 . . 119.0 ?
    C39 C38 C37 . . 119.9(3) ?
    C39 C38 H38 . . 120.0 ?
    C37 C38 H38 . . 120.0 ?
    C38 C39 C40 . . 120.1(3) ?
    C38 C39 H39 . . 120.0 ?
    C40 C39 H39 . . 120.0 ?
    C47 C40 C39 . . 116.7(3) ?
    C47 C40 C41 . . 118.4(3) ?
    C39 C40 C41 . . 124.9(3) ?
    C42 C41 C40 . . 121.5(3) ?
    C42 C41 H41 . . 119.3 ?
    C40 C41 H41 . . 119.3 ?
    C41 C42 C43 . . 121.8(3) ?
    C41 C42 H42 . . 119.1 ?
    C43 C42 H42 . . 119.1 ?
    C44 C43 C48 . . 116.9(3) ?
    C44 C43 C42 . . 124.9(3) ?
    C48 C43 C42 . . 118.2(3) ?
    C45 C44 C43 . . 120.1(3) ?
    C45 C44 H44 . . 119.9 ?
    C43 C44 H44 . . 119.9 ?
    C44 C45 C46 . . 119.6(3) ?
    C44 C45 H45 . . 120.2 ?
    C46 C45 H45 . . 120.2 ?
    N8 C46 C45 . . 122.0(3) ?
    N8 C46 H46 . . 119.0 ?
    C45 C46 H46 . . 119.0 ?
    N7 C47 C40 . . 123.3(3) ?
    N7 C47 C48 . . 116.6(3) ?
    C40 C47 C48 . . 120.1(3) ?
    N8 C48 C43 . . 122.5(3) ?
    N8 C48 C47 . . 117.4(3) ?
    C43 C48 C47 . . 120.1(3) ?
data_global
_journal_date_recd_electronic     2010-12-22
_journal_date_accepted     2010-12-24
_journal_name_full     'Acta Crystallographica, Section E'
_journal_year     2011
_journal_volume     67
_journal_issue      2
_journal_page_first     m226
_journal_page_last     m226
_journal_paper_category     QM
_journal_coeditor_code     JH2249
_publ_contact_author_name     'Shengli Gao'
_publ_contact_author_address
;
Key Laboratory of Synthetic and Natural Functional Molecule Chemistry of
Ministry of Education,
Department of Chemistry, Northwest University, Xi'an 710069,
People's Republic of China.
;
_publ_contact_author_email     'qqm23@sohu.com'
_publ_contact_author_fax     ?
_publ_contact_author_phone     ?
_publ_section_title
;
Chloridobis(1,10-phenanthroline-\k^2^<i>N</i>,<i>N</i>')copper(I)
dichloridocopper(II)
;
loop_
    _publ_author_name
    _publ_author_footnote
    _publ_author_address
    'Meng, Qingfen' .
;
Department of Chemistry, Northwest University, Xi'an 710069,
People's Republic of China
Qinghai Institute of Salt Lakes, Chinese Academy of Sciences, Xining 810008,
People's Republic of China
;
    'Chen, Yanmei' .
;
Qinghai Institute of Salt Lakes, Chinese Academy of Sciences, Xining 810008,
People's Republic of China
;
    'Li, Bing' .
;
Department of Chemistry, Northwest University, Xi'an 710069,
People's Republic of China
;
    'Chen, Sanping' .
;
Department of Chemistry, Northwest University, Xi'an 710069,
People's Republic of China
;
    'Gao, Shengli' .
;
Department of Chemistry, Northwest University, Xi'an 710069,
People's Republic of China
;
_publ_section_synopsis     .
