# Supplementary material for: Chloridobis(1,10-phenanthroline-κ2 N,N′)copper(I) dichloridocopper(II)
Source: Acta Crystallogr Sect E Struct Rep Online. 2011 Jan 22;67(Pt 2):m226. doi: 10.1107/S1600536810054073 (PMC3051778; doi:10.1107/S1600536810054073)
Supplement: Supplementary file 2 [file e-67-0m226-Isup2.hkl]

# 
# h,k,l, Fc-squared, Fo-squared, sigma(Fo-squared) and status flag 
# 
data_I
_shelx_title ' t in P2(1)/c                New: P21/c' 
_shelx_refln_list_code          4 
_shelx_F_calc_maximum      394.05 
_exptl_crystal_F_000      2376.00 
_reflns_d_resolution_high  0.8107 
 
loop_ 
 _symmetry_equiv_pos_as_xyz 
 'x, y, z' 
 '-x, y+1/2, -z+1/2' 
 '-x, -y, -z' 
 'x, -y-1/2, z-1/2' 
 
_cell_length_a     9.8137 
_cell_length_b    17.8813 
_cell_length_c    26.2679 
_cell_angle_alpha  90.000 
_cell_angle_beta   90.535 
_cell_angle_gamma  90.000 
 
_shelx_F_squared_multiplier     1.000 
 
loop_ 
 _refln_index_h 
 _refln_index_k 
 _refln_index_l 
 _refln_F_squared_calc 
 _refln_F_squared_meas 
 _refln_F_squared_sigma 
 _refln_observed_status 
   1   0   0     6485.37     6646.93    101.17 o 
   2   0   0     4277.71     4414.58     97.93 o 
   3   0   0     2271.74     2797.75     50.56 o 
   4   0   0     5762.12     5579.48     90.45 o 
   5   0   0    11092.38    11273.72    184.20 o 
   6   0   0    19631.94    19391.92    269.86 o 
   7   0   0     4848.27     4820.77    154.49 o 
   8   0   0     2876.18     2838.49     96.44 o 
   9   0   0      852.48     1033.89    112.31 o 
  10   0   0     2095.55     2330.39    170.11 o 
  11   0   0      751.34      812.58    118.91 o 
  12   0   0      115.68       44.59     87.53 o 
   1   1   0     2550.80     2234.58     21.29 o 
   2   1   0       85.94       96.93      6.43 o 
   3   1   0     4039.38     4388.24     49.69 o 
   4   1   0      151.06      138.34     10.37 o 
   5   1   0     3144.36     2889.71     43.94 o 
   6   1   0     6414.04     6139.72     77.42 o 
   7   1   0     5031.43     5155.57     91.58 o 
   8   1   0     4126.01     4129.21     84.66 o 
   9   1   0        1.17      -39.78     40.18 o 
  10   1   0       42.32       63.65     69.37 o 
  11   1   0      793.03      857.49     85.83 o 
  12   1   0       25.50       71.65     62.47 o 
   0   2   0    64866.98    65662.41   1347.23 o 
   1   2   0    10424.51    11160.23     99.92 o 
   2   2   0    87901.09    89044.11    760.92 o 
   3   2   0     1294.47     1151.56     23.59 o 
   4   2   0    10483.69    10245.40     94.45 o 
   5   2   0    27005.20    26864.07    236.38 o 
   6   2   0     3272.74     3683.33     51.24 o 
   7   2   0      559.07      626.35     33.36 o 
   8   2   0       36.59       24.97     24.73 o 
   9   2   0       13.05       10.58     35.91 o 
  10   2   0       23.84      -46.44     53.68 o 
  11   2   0      938.12      968.84     91.07 o 
  12   2   0        2.30      -75.70     72.67 o 
   1   3   0      602.88      564.33     12.18 o 
   2   3   0     3316.51     3283.92     39.25 o 
   3   3   0    15831.52    15783.02    155.38 o 
   4   3   0     4501.46     3995.32     47.34 o 
   5   3   0      186.40      125.19     12.14 o 
   6   3   0      400.22      361.00     17.57 o 
   7   3   0     3161.12     3265.27     76.88 o 
   8   3   0     5873.58     5818.88    117.07 o 
   9   3   0     1357.32     1615.01     93.49 o 
  10   3   0      165.41      201.05     91.66 o 
  11   3   0       51.41       52.37     56.63 o 
   0   4   0    13157.55    13701.57    172.42 o 
   1   4   0    57760.90    58782.57    560.88 o 
   2   4   0   111658.62   116455.88   1125.04 o 
   3   4   0      677.04      575.58     14.86 o 
   4   4   0     9582.53     9822.21    107.87 o 
   5   4   0    11461.43    11856.05    130.48 o 
   6   4   0     1409.00     1295.50     37.51 o 
   7   4   0        0.68        7.42     17.88 o 
   8   4   0      231.20      234.79     37.80 o 
   9   4   0        5.63       16.14     36.50 o 
  10   4   0     1338.03     1166.01     92.06 o 
  11   4   0      564.62      513.12     74.10 o 
   1   5   0    15739.88    16852.79    171.55 o 
   2   5   0     2406.69     2864.34     40.29 o 
   3   5   0     8716.41     9736.56    102.86 o 
   4   5   0      637.93      574.59     19.67 o 
   5   5   0    10191.35     9984.47    114.47 o 
   6   5   0     3737.27     3676.24     66.62 o 
   7   5   0       93.28      133.81     20.88 o 
   8   5   0      313.93      305.67     27.53 o 
   9   5   0        1.40      -56.10     37.40 o 
  10   5   0      229.84       83.85     55.91 o 
  11   5   0      129.10       64.79     58.76 o 
   0   6   0    11579.46    11976.91    167.43 o 
   1   6   0     3249.56     3523.20     47.29 o 
   2   6   0     2477.63     2607.82     38.51 o 
   3   6   0    16547.07    16853.68    178.29 o 
   4   6   0     6017.39     5864.91     77.89 o 
   5   6   0     1856.02     1899.33     38.44 o 
   6   6   0     4062.09     3863.82     70.27 o 
   7   6   0       27.71       24.69     19.31 o 
   8   6   0      103.83      108.30     24.22 o 
   9   6   0      111.14       89.17     42.45 o 
  10   6   0     2153.67     2069.68    164.33 o 
  11   6   0       53.05       79.28     67.72 o 
   1   7   0     2197.07     2451.64     38.13 o 
   2   7   0      551.89      697.74     20.88 o 
   3   7   0    15025.27    14525.31    157.78 o 
   4   7   0      326.78      264.53     15.13 o 
   5   7   0      402.38      544.83     33.49 o 
   6   7   0      179.01      114.15     19.78 o 
   7   7   0        3.76       -8.52     18.71 o 
   8   7   0     5415.10     5877.79    130.45 o 
   9   7   0     2468.30     2476.21     83.96 o 
  10   7   0        1.40      -31.38     46.71 o 
  11   7   0       98.85      111.14     57.59 o 
   0   8   0      934.71     1016.63     24.80 o 
   1   8   0    30586.78    31793.48    318.59 o 
   2   8   0        0.99       -2.17     12.87 o 
   3   8   0    15191.89    15302.95    156.34 o 
   4   8   0      945.78     1081.27     39.48 o 
   5   8   0     4147.08     4093.26     74.53 o 
   6   8   0      723.05      655.35     30.50 o 
   7   8   0     1303.18     1286.88     42.88 o 
   8   8   0     1615.43     1656.93     85.22 o 
   9   8   0      249.25      306.40     41.16 o 
  10   8   0     1149.87     1248.48     88.89 o 
  11   8   0       47.60      -31.38     77.62 o 
   1   9   0     3555.75     3963.09     56.94 o 
   2   9   0        1.43        6.20     12.42 o 
   3   9   0     4818.51     4852.49     67.51 o 
   4   9   0      678.75      579.98     24.03 o 
   5   9   0     2150.72     2017.41     49.30 o 
   6   9   0     1270.69     1416.34     42.28 o 
   7   9   0      162.11      181.66     24.76 o 
   8   9   0      729.28      877.20     57.69 o 
   9   9   0      161.02      209.99     75.19 o 
  10   9   0       14.32      -92.49     64.41 o 
  11   9   0       65.29      -28.08     77.62 o 
   0  10   0     5553.28     6091.59     95.68 o 
   1  10   0     3580.85     3387.52     52.72 o 
   2  10   0    15634.17    16223.33    179.30 o 
   3  10   0     1256.18     1208.29     36.81 o 
   4  10   0     1242.04     1282.23     67.53 o 
   5  10   0     3735.71     3726.94     65.04 o 
   6  10   0      428.34      360.39     26.34 o 
   7  10   0      254.00      293.78     43.36 o 
   8  10   0     2347.22     2181.04     94.20 o 
   9  10   0      534.20      449.34     54.90 o 
  10  10   0        1.01      -32.78     46.12 o 
   1  11   0      724.33      697.61     24.88 o 
   2  11   0     1339.49     1246.05     70.05 o 
   3  11   0      172.29      179.74     20.69 o 
   4  11   0      429.09      400.28     26.55 o 
   5  11   0       58.47       49.86     17.55 o 
   6  11   0       82.23       56.19     31.38 o 
   7  11   0     1446.82     1398.50    110.65 o 
   8  11   0     1168.56     1234.68     74.38 o 
   9  11   0        5.88        1.73     48.88 o 
  10  11   0        0.08      -49.39     49.01 o 
   0  12   0      254.21      210.23     41.15 o 
   1  12   0      163.04      134.73     25.24 o 
   2  12   0      859.09      890.77     38.41 o 
   3  12   0    10877.00    10927.28    153.45 o 
   4  12   0        1.92      -15.26     15.32 o 
   5  12   0     1240.63     1223.98     44.35 o 
   6  12   0      365.31      364.00     36.50 o 
   7  12   0       79.89       48.98     39.84 o 
   8  12   0       86.46       24.57     41.04 o 
   9  12   0      284.50      196.71     57.08 o 
  10  12   0       26.32      -44.84     51.35 o 
   1  13   0       20.47       37.29     23.05 o 
   2  13   0     2762.60     2576.39     55.87 o 
   3  13   0      197.55      184.18     27.08 o 
   4  13   0       65.66       19.69     20.91 o 
   5  13   0      148.35       92.07     26.71 o 
   6  13   0      223.44      241.53     40.66 o 
   7  13   0      451.20      550.69     81.53 o 
   8  13   0       84.12      108.37     56.42 o 
   9  13   0        6.63      -14.35     49.01 o 
   0  14   0     2198.47     1828.87     94.27 o 
   1  14   0      202.24      236.45     36.23 o 
   2  14   0     2342.10     2257.36     53.11 o 
   3  14   0     8459.23     8881.65    134.46 o 
   4  14   0      100.44      101.51     30.63 o 
   5  14   0      411.78      443.09     43.56 o 
   6  14   0     1032.78     1051.59     92.37 o 
   7  14   0      110.41       77.44     51.59 o 
   8  14   0       12.44      -38.03     47.50 o 
   9  14   0        0.56       17.16     53.57 o 
   1  15   0        5.93       -8.88     29.17 o 
   2  15   0      149.79      177.20     34.29 o 
   3  15   0      130.90       53.91     41.19 o 
   4  15   0      175.58      218.09     30.60 o 
   5  15   0       48.60       65.54     33.87 o 
   6  15   0      454.55      414.34     60.71 o 
   7  15   0        2.01       31.38     48.88 o 
   8  15   0       93.13       11.32     69.37 o 
   0  16   0     2586.36     2735.03    163.51 o 
   1  16   0     4122.92     3880.77    141.18 o 
   2  16   0     4214.63     3995.73    208.93 o 
   3  16   0       96.83      103.84     61.93 o 
   4  16   0       53.79       43.69     43.23 o 
   5  16   0      707.38      652.38    107.35 o 
   6  16   0       23.62      -28.63     35.51 o 
   7  16   0      153.82      181.33     65.24 o 
   8  16   0      655.47      575.05     77.13 o 
   1  17   0      296.41      312.47     54.74 o 
   2  17   0       66.81      105.83     45.85 o 
   3  17   0        5.51       35.05     45.16 o 
   4  17   0      166.02      218.01     82.58 o 
   5  17   0      203.18      436.02    102.40 o 
   7  17   0      315.44      211.40     99.10 o 
   0  18   0     1058.29     1015.73    112.31 o 
   1  18   0      514.67      599.03     65.91 o 
   2  18   0       32.16       71.58     47.62 o 
   3  18   0     2570.79     2484.98    118.47 o 
   4  18   0        0.52      112.31     82.58 o 
   5  18   0        4.88      -19.82     74.32 o 
   6  18   0      340.62      432.72    112.31 o 
   1  19   0      239.57      215.88     55.73 o 
   2  19   0      239.07      198.52     57.08 o 
   3  19   0      328.53      586.31    109.00 o 
   4  19   0      283.48      264.25     92.49 o 
   5  19   0       79.88       75.97     84.23 o 
   6  19   0      128.38      170.11     90.84 o 
   0  20   0       29.70       19.82     67.72 o 
   1  20   0      560.81      508.55     70.04 o 
   2  20   0       13.15       33.03     79.28 o 
   3  20   0      145.51      170.11     87.53 o 
   4  20   0       19.91      -82.58     77.62 o 
   5  20   0       38.18      180.02     94.14 o 
   1  21   0       18.47       48.92     54.74 o 
   2  21   0        0.41       36.33     74.32 o 
   3  21   0      162.00      265.91    100.75 o 
   0  22   0       12.03      135.43     84.23 o 
 -12   1   1       26.70       52.63    110.66 o 
 -11   1   1        3.16       12.97     54.85 o 
 -10   1   1        0.35      -32.72     49.01 o 
  -9   1   1      468.43      521.25     69.85 o 
  -8   1   1        1.71       60.45     22.31 o 
  -7   1   1       22.08       19.22     18.53 o 
  -6   1   1     6491.14     6386.25     79.41 o 
  -5   1   1     5024.77     5267.97     61.97 o 
  -4   1   1       10.59        0.95      7.79 o 
  -3   1   1      498.87      523.19     12.90 o 
  -2   1   1     1363.06     1454.34     20.13 o 
  -1   1   1     4560.01     4924.64     51.84 o 
   0   1   1      105.82      161.86     11.56 o 
   1   1   1      147.21      158.17      9.46 o 
   2   1   1    15160.01    15327.69    132.34 o 
   3   1   1     1669.14     1907.62     27.53 o 
   4   1   1      868.97      792.47     19.38 o 
   5   1   1    39377.84    38198.48    382.82 o 
   6   1   1     3353.88     3138.44     52.69 o 
   7   1   1       59.69       56.51     31.42 o 
   8   1   1      704.61      762.63     47.44 o 
   9   1   1       60.05       26.47     44.68 o 
  10   1   1     1257.80     1210.03    116.44 o 
  11   1   1     1008.48      997.82    117.26 o 
  12   1   1        0.05       63.59     61.90 o 
 -12   2   1        5.36      -83.08     55.39 o 
 -11   2   1       28.32       37.20     55.46 o 
 -10   2   1     1113.13     1289.81     76.94 o 
  -9   2   1     1357.04     1251.70     69.40 o 
  -8   2   1      826.50      870.80     38.78 o 
  -7   2   1     2125.53     2110.46     53.70 o 
  -6   2   1      141.73      154.16     15.02 o 
  -5   2   1     2157.96     2136.70     40.56 o 
  -4   2   1    28690.31    28073.66    241.90 o 
  -3   2   1     1029.47     1051.17     19.15 o 
  -2   2   1    13553.58    13939.95    143.03 o 
  -1   2   1    44978.80    46891.54    446.39 o 
   0   2   1     8689.88     8892.45     75.37 o 
   1   2   1      505.09      519.62     11.78 o 
   2   2   1      481.31      426.75      9.98 o 
   3   2   1      822.65      783.13     21.56 o 
   4   2   1     3032.98     2976.49     37.07 o 
   5   2   1    11650.02    10872.26    114.59 o 
   6   2   1     1201.27     1170.38     28.75 o 
   7   2   1     1030.69     1079.95     43.77 o 
   8   2   1      174.25      203.26     28.73 o 
   9   2   1       33.22       41.16     45.14 o 
  10   2   1      296.69      273.99     64.74 o 
  11   2   1      559.04      558.31     78.22 o 
  12   2   1      197.96      129.45     65.79 o 
 -11   3   1      790.72      900.67     88.73 o 
 -10   3   1        9.85       13.92     40.15 o 
  -9   3   1      156.69      171.40     42.18 o 
  -8   3   1      928.78      987.38     41.28 o 
  -7   3   1     3430.85     3540.06     66.65 o 
  -6   3   1      245.41      163.97     13.83 o 
  -5   3   1      717.74      986.91     22.00 o 
  -4   3   1     1116.49      953.65     21.39 o 
  -3   3   1      173.34      174.12     10.81 o 
  -2   3   1      675.20      866.15     17.12 o 
  -1   3   1     1172.37     1330.22     16.57 o 
   0   3   1    13591.17    14593.40    121.71 o 
   1   3   1       72.57       81.10      7.98 o 
   2   3   1    47376.06    49999.57    454.50 o 
   3   3   1     2265.47     2156.69     30.07 o 
   4   3   1    50968.75    51747.96    455.00 o 
   5   3   1     9481.27     9035.90     98.37 o 
   6   3   1     4594.78     4476.66     74.71 o 
   7   3   1       21.36       -1.03     20.68 o 
   8   3   1     2975.01     2925.47     77.37 o 
   9   3   1      306.09      305.75     58.76 o 
  10   3   1     1703.54     1691.25    104.80 o 
  11   3   1      128.78      122.22     59.56 o 
 -11   4   1       42.89       22.30     57.22 o 
 -10   4   1      769.07      788.22     64.85 o 
  -9   4   1     3008.86     3283.44    110.48 o 
  -8   4   1     1152.09     1163.09     54.22 o 
  -7   4   1       26.06       28.77     15.99 o 
  -6   4   1    20242.62    19296.18    224.07 o 
  -5   4   1      971.80      926.20     23.76 o 
  -4   4   1       12.26       30.10     11.54 o 
  -3   4   1    14757.70    14148.14    140.18 o 
  -2   4   1       47.79      104.52     11.56 o 
  -1   4   1    22399.93    23695.94    250.91 o 
   0   4   1    47201.77    50023.90    424.86 o 
   1   4   1    79207.41    80196.84    676.87 o 
   2   4   1    11916.61    13296.93    138.01 o 
   3   4   1    57129.63    57533.58    526.13 o 
   4   4   1      143.88      172.01     13.42 o 
   5   4   1     1447.93     1775.19     36.07 o 
   6   4   1     1109.29     1052.02     34.13 o 
   7   4   1     6881.25     6784.09    123.46 o 
   8   4   1     1637.08     1664.77     60.78 o 
   9   4   1        5.30      -61.53     45.50 o 
  10   4   1      508.30      591.17     73.82 o 
  11   4   1      479.47      606.24     77.34 o 
 -11   5   1      267.10      276.83     67.95 o 
 -10   5   1       34.38      -24.63     56.48 o 
  -9   5   1      517.66      484.41     51.65 o 
  -8   5   1      111.77       68.71     21.65 o 
  -7   5   1        5.06      -11.16     17.86 o 
  -6   5   1     2915.27     2988.40     58.88 o 
  -5   5   1     4713.47     5025.81     64.18 o 
  -4   5   1     6918.76     7162.55     79.15 o 
  -3   5   1     4225.52     4524.13     51.47 o 
  -2   5   1      374.25      618.52     16.45 o 
  -1   5   1     4320.18     4650.34     61.31 o 
   0   5   1    15189.12    15080.19    143.28 o 
   1   5   1     5747.88     5998.20     59.76 o 
   2   5   1    15744.11    15868.54    163.84 o 
   3   5   1       39.88       42.66      9.46 o 
   4   5   1     1593.79     2039.89     32.86 o 
   5   5   1     8319.20     8086.19     97.43 o 
   6   5   1     2340.96     2503.61     53.65 o 
   7   5   1     2486.61     2419.90     56.49 o 
   8   5   1       18.87       58.59     24.24 o 
   9   5   1     2307.00     2292.92    111.16 o 
  10   5   1     1320.94     1324.17     94.25 o 
  11   5   1     1112.56     1113.26    140.39 o 
 -11   6   1       71.62        7.64     57.81 o 
 -10   6   1      798.07      977.11     70.59 o 
  -9   6   1     3478.96     3432.90    181.19 o 
  -8   6   1     6423.71     6091.63    103.97 o 
  -7   6   1     1101.85     1057.11     39.12 o 
  -6   6   1       59.71       51.32     20.11 o 
  -5   6   1     1091.61     1205.11     30.32 o 
  -4   6   1    58939.33    57554.03    562.70 o 
  -3   6   1    17275.80    17172.33    180.95 o 
  -2   6   1     4755.58     4575.89     73.72 o 
  -1   6   1    35638.70    35341.39    373.73 o 
   0   6   1    10755.31    11101.42    114.17 o 
   1   6   1     2163.89     2232.79     28.15 o 
   2   6   1    51829.81    52670.15    547.19 o 
   3   6   1    20468.24    21756.94    224.46 o 
   4   6   1     1714.15     1786.30     32.77 o 
   5   6   1    12774.71    12270.25    142.00 o 
   6   6   1      226.84      283.37     22.45 o 
   7   6   1      243.91      277.69     24.87 o 
   8   6   1      344.48      336.11     45.67 o 
   9   6   1     1384.29     1326.37     91.66 o 
  10   6   1       94.14       80.20     52.90 o 
  11   6   1       36.34        7.27     83.41 o 
 -11   7   1      216.73      298.15     64.90 o 
 -10   7   1      104.55      160.22     45.75 o 
  -9   7   1      588.52      545.61     46.36 o 
  -8   7   1      490.27      539.66     39.06 o 
  -7   7   1       17.86        2.65     19.41 o 
  -6   7   1      534.47      500.39     30.92 o 
  -5   7   1       67.42       84.94     17.67 o 
  -4   7   1       26.94       35.59     13.39 o 
  -3   7   1     1892.89     2002.12     33.50 o 
  -2   7   1    17208.61    17844.24    202.34 o 
  -1   7   1     1887.94     1986.79     40.56 o 
   0   7   1       92.00      129.63      9.12 o 
   1   7   1     7041.83     7224.30     84.96 o 
   2   7   1    12974.59    13272.22    134.10 o 
   3   7   1     2192.41     2031.20     42.74 o 
   4   7   1    23619.87    24828.80    244.25 o 
   5   7   1      241.77      276.34     20.98 o 
   6   7   1      633.95      682.01     29.92 o 
   7   7   1       26.48       -1.74     19.04 o 
   8   7   1      242.70      158.43     33.61 o 
   9   7   1       87.64      123.17     50.31 o 
  10   7   1      532.04      413.21     63.87 o 
  11   7   1      299.81      285.67     65.12 o 
 -11   8   1      133.41      156.90     89.19 o 
 -10   8   1      288.79      281.47    118.51 o 
  -9   8   1       70.68       58.64     33.68 o 
  -8   8   1       54.04       67.13     31.58 o 
  -7   8   1      836.30      995.04     38.38 o 
  -6   8   1     6237.66     6194.85     97.21 o 
  -5   8   1     4598.32     4433.73     93.56 o 
  -4   8   1      190.46      134.89     15.59 o 
  -3   8   1    15989.54    15055.87    153.90 o 
  -2   8   1      196.31      282.30     16.03 o 
  -1   8   1     6965.81     7201.16     86.84 o 
   0   8   1     2917.04     3223.26     45.70 o 
   1   8   1      798.27      746.98     21.11 o 
   2   8   1    48241.14    48262.42    444.01 o 
   3   8   1    21337.99    20207.10    200.19 o 
   4   8   1     2567.73     2690.88     53.25 o 
   5   8   1     2200.83     2231.40     44.42 o 
   6   8   1        2.05        8.74     18.63 o 
   7   8   1      517.86      569.76     35.35 o 
   8   8   1       38.94       37.59     30.13 o 
   9   8   1      279.38      323.13     47.01 o 
  10   8   1       64.83      152.82     54.30 o 
  11   8   1      271.94      231.22     97.44 o 
 -11   9   1       39.79      -23.12     75.97 o 
 -10   9   1      323.16      326.59     54.39 o 
  -9   9   1        0.87      -72.94     48.63 o 
  -8   9   1        0.25      -13.87     29.14 o 
  -7   9   1      257.45      215.78     25.88 o 
  -6   9   1       34.69       55.70     19.49 o 
  -5   9   1     1234.10     1428.43     45.67 o 
  -4   9   1     5801.17     5357.51     78.39 o 
  -3   9   1     6076.84     6046.69     88.80 o 
  -2   9   1     2386.08     2529.85     44.17 o 
  -1   9   1    17875.36    17595.75    187.73 o 
   0   9   1      169.16      140.44     13.35 o 
   1   9   1      541.45      441.67     20.29 o 
   2   9   1     3826.51     3605.37     55.60 o 
   3   9   1     3106.08     3045.00     49.42 o 
   4   9   1      480.74      566.60     27.70 o 
   5   9   1      487.24      411.95     21.29 o 
   6   9   1      381.50      370.04     26.03 o 
   7   9   1     1317.74     1316.44     44.25 o 
   8   9   1     1494.01     1574.23     64.84 o 
   9   9   1     2258.14     2523.63    181.67 o 
  10   9   1      790.87      510.34    104.05 o 
  11   9   1      263.96      161.86     94.14 o 
 -10  10   1       49.55       41.57     66.89 o 
  -9  10   1     2584.98     2405.83    103.25 o 
  -8  10   1     1335.05     1383.41    145.34 o 
  -7  10   1      303.49      346.44     46.14 o 
  -6  10   1      204.38      239.97     23.77 o 
  -5  10   1     2448.81     2403.06     49.78 o 
  -4  10   1     3007.85     2935.22     52.73 o 
  -3  10   1    27251.69    27363.06    326.78 o 
  -2  10   1      382.53      366.00     19.76 o 
  -1  10   1      542.75      545.35     20.43 o 
   0  10   1    14941.58    14739.44    161.44 o 
   1  10   1      240.03      345.86     19.09 o 
   2  10   1        0.09        0.83     13.90 o 
   3  10   1      629.89      626.77     22.26 o 
   4  10   1     5113.48     5235.79     78.66 o 
   5  10   1     1177.59     1123.92     33.12 o 
   6  10   1     2572.52     2775.22     60.68 o 
   7  10   1       76.58       57.68     29.42 o 
   8  10   1       38.57       35.02     45.50 o 
   9  10   1       10.25      -39.42     44.95 o 
  10  10   1      206.01       71.02     77.62 o 
 -10  11   1      255.16      306.78     77.62 o 
  -9  11   1      798.25      814.52     85.78 o 
  -8  11   1      494.44      478.28     54.30 o 
  -7  11   1      391.42      470.03     63.68 o 
  -6  11   1       81.82       38.04     23.74 o 
  -5  11   1     5775.17     5807.92     89.74 o 
  -4  11   1       39.61       42.48     18.85 o 
  -3  11   1     1297.89     1306.27     38.72 o 
  -2  11   1     1055.33     1068.26     33.07 o 
  -1  11   1     5770.95     5765.14     82.48 o 
   0  11   1     4431.03     4778.50     66.51 o 
   1  11   1     1175.03     1117.05     36.12 o 
   2  11   1     1461.60     1437.93     55.85 o 
   3  11   1     6833.71     6941.20    107.09 o 
   4  11   1        5.42       36.85     15.43 o 
   5  11   1        3.22       -1.21     17.19 o 
   6  11   1      259.00      302.55     34.55 o 
   7  11   1      138.64      133.99     40.98 o 
   8  11   1        5.64      -12.48     44.95 o 
   9  11   1      168.06       24.40    123.87 o 
  10  11   1      489.12      332.75    108.18 o 
 -10  12   1       71.38       -5.80     50.18 o 
  -9  12   1        9.23        0.06     40.44 o 
  -8  12   1      190.51      220.38     48.46 o 
  -7  12   1     5556.50     5539.93    152.82 o 
  -6  12   1      356.42      304.98     46.58 o 
  -5  12   1     1219.12     1388.04     46.29 o 
  -4  12   1     1327.61     1307.33     59.86 o 
  -3  12   1      436.57      470.02     29.57 o 
  -2  12   1      933.53      850.99     31.21 o 
  -1  12   1     8575.13     8423.51    118.74 o 
   0  12   1     7986.71     8203.02    113.08 o 
   1  12   1     2830.66     2615.92     72.82 o 
   2  12   1    15783.28    16061.87    205.82 o 
   3  12   1      368.75      346.18     25.79 o 
   4  12   1     2643.64     2556.01    116.40 o 
   5  12   1     1680.46     1521.57     66.48 o 
   6  12   1     1940.37     2013.39     81.05 o 
   7  12   1      225.98      203.45     54.73 o 
   8  12   1      569.22      580.31     85.06 o 
   9  12   1      341.99      360.06     64.10 o 
  10  12   1       42.01      -29.80     51.72 o 
  -9  13   1      327.60      396.99     70.47 o 
  -8  13   1        0.37      -29.78     39.44 o 
  -7  13   1       27.57       63.95     38.80 o 
  -6  13   1        5.66      -47.26     31.51 o 
  -5  13   1     4664.14     4651.18    107.98 o 
  -4  13   1      134.23       82.69     22.48 o 
  -3  13   1     1040.16     1193.63     40.31 o 
  -2  13   1     1306.83     1219.62     37.76 o 
  -1  13   1     7228.53     7059.82    105.34 o 
   0  13   1     5320.08     5228.02    116.28 o 
   1  13   1     6652.59     6753.51    116.07 o 
   2  13   1     3655.37     3652.16     78.87 o 
   3  13   1       29.04       19.08     21.93 o 
   4  13   1     1261.90     1243.53     46.73 o 
   5  13   1       60.68       39.45     26.44 o 
   6  13   1      249.94      155.20     38.69 o 
   7  13   1      670.07      669.21     73.50 o 
   8  13   1     4497.72     4582.89    180.10 o 
   9  13   1      231.13      177.44     76.80 o 
  -9  14   1      197.24      254.52     64.18 o 
  -8  14   1       87.31      -15.46     40.48 o 
  -7  14   1     3487.59     3766.20    146.99 o 
  -6  14   1       60.14       43.32     37.10 o 
  -5  14   1      828.20      770.37     90.01 o 
  -4  14   1      816.58      900.49     47.27 o 
  -3  14   1     2864.19     2701.97     61.79 o 
  -2  14   1     1273.33     1307.45     40.30 o 
  -1  14   1      520.06      498.44     39.51 o 
   0  14   1     2118.73     2178.89     74.38 o 
   1  14   1        0.77        9.93     28.68 o 
   2  14   1     3660.63     3794.73     83.03 o 
   3  14   1      419.65      426.38     33.85 o 
   4  14   1      962.34      931.80     52.90 o 
   5  14   1       35.68       -9.66     17.79 o 
   6  14   1     1469.18     1417.73     89.83 o 
   7  14   1      242.57      110.27     54.37 o 
   8  14   1      173.52      163.51     57.52 o 
   9  14   1       63.45       46.89     51.96 o 
  -8  15   1      294.16      392.52    103.22 o 
  -7  15   1       59.94       61.51     52.85 o 
  -6  15   1      284.29      254.59     44.70 o 
  -5  15   1      138.85      182.54     37.33 o 
  -4  15   1        0.69       -2.85     24.99 o 
  -3  15   1       85.71      151.22     38.37 o 
  -2  15   1       81.82       75.57     32.66 o 
  -1  15   1      349.79      327.15     38.32 o 
   0  15   1       17.22       -2.43     28.32 o 
   1  15   1     4340.65     4178.97    107.87 o 
   2  15   1     1406.46     1385.12     62.57 o 
   3  15   1      424.30      636.38    129.65 o 
   4  15   1      113.66       51.70     31.38 o 
   5  15   1      388.58      415.15     56.18 o 
   6  15   1     1677.31     1684.89    100.75 o 
   7  15   1      409.82      454.41     67.46 o 
   8  15   1       30.37       -2.53     71.84 o 
  -8  16   1       52.07       45.02     55.15 o 
  -7  16   1      101.56       50.29    105.70 o 
  -6  16   1       25.38       26.24     39.27 o 
  -5  16   1      121.89      211.30     59.46 o 
  -4  16   1      844.33      807.63    110.66 o 
  -3  16   1      421.97      480.13     58.33 o 
  -2  16   1     1712.42     1602.90     92.49 o 
  -1  16   1     1085.98     1151.68     76.33 o 
   0  16   1      745.91      791.64     67.74 o 
   1  16   1       16.35        5.48     41.99 o 
   2  16   1      534.35      503.38     61.10 o 
   3  16   1     1159.79     1127.74    100.75 o 
   4  16   1     2721.16     2902.10    241.96 o 
   5  16   1       63.97       -6.61     72.67 o 
   6  16   1       71.32        0.77     26.43 o 
   7  16   1        3.04       -9.93     52.36 o 
   8  16   1       16.68       22.63     54.55 o 
  -7  17   1       43.29      -56.15     84.23 o 
  -6  17   1       17.78       52.85     79.28 o 
  -5  17   1        6.79      -31.38     69.37 o 
  -4  17   1      118.44      181.67     80.93 o 
  -3  17   1     1405.52     1442.31     87.63 o 
  -2  17   1     1462.17     1495.10     99.10 o 
  -1  17   1       85.06      110.76     46.67 o 
   0  17   1      245.55      258.37     51.88 o 
   1  17   1      177.38      205.30     49.62 o 
   2  17   1        0.77        0.07     42.52 o 
   3  17   1       69.76       56.80     45.59 o 
   4  17   1       49.61      -49.55     66.06 o 
   5  17   1      151.31      246.09     85.88 o 
   6  17   1        7.56      -29.73     77.62 o 
   7  17   1      272.78      360.05    110.66 o 
  -6  18   1      425.29      574.75    118.91 o 
  -5  18   1      250.07      237.83     85.88 o 
  -4  18   1       45.15      -26.43     69.37 o 
  -3  18   1      431.30      480.61    104.05 o 
  -2  18   1      183.88      113.42     91.66 o 
  -1  18   1      139.43      101.57     47.88 o 
   0  18   1      169.69      217.70     51.96 o 
   1  18   1       24.49       73.40     47.84 o 
   2  18   1      219.20      202.65     55.24 o 
   3  18   1      743.75      764.71     73.33 o 
   4  18   1        3.91       -9.91     74.32 o 
   5  18   1      151.13       71.02     80.93 o 
   6  18   1        1.03       -8.26     84.23 o 
  -6  19   1        4.41       42.94     84.23 o 
  -5  19   1       10.35       49.55     79.28 o 
  -4  19   1      125.69      199.84     94.14 o 
  -3  19   1       43.22       42.94     77.62 o 
  -2  19   1        8.12        9.26     51.20 o 
  -1  19   1       35.23       13.62     47.50 o 
   0  19   1        1.07        5.95     46.67 o 
   1  19   1      171.06      141.74     52.51 o 
   2  19   1      274.04      371.10     62.26 o 
   3  19   1       22.82        4.95     77.62 o 
   4  19   1        0.17       41.29     84.23 o 
   5  19   1      353.83      360.05    105.70 o 
   6  19   1        0.15      -13.21     80.93 o 
  -5  20   1      202.72      287.38    102.40 o 
  -4  20   1      456.97      589.62    117.26 o 
  -3  20   1       28.03       44.59     77.62 o 
  -2  20   1      111.88      -13.21     72.67 o 
  -1  20   1      936.89      953.68    181.67 o 
   0  20   1      492.57      336.12    102.40 o 
   1  20   1      191.98      148.03     55.39 o 
   2  20   1      823.64      730.09     76.97 o 
   3  20   1       91.62      165.16     87.53 o 
   4  20   1        0.72      -14.86     82.58 o 
   5  20   1      370.22      287.38    105.70 o 
  -3  21   1        7.14       52.85     82.58 o 
  -2  21   1       20.42      -16.52     77.62 o 
  -1  21   1      468.86      404.64     95.79 o 
   0  21   1       62.45      108.03     57.19 o 
   1  21   1      193.97      239.74     62.47 o 
   2  21   1       72.84       94.14     82.58 o 
   3  21   1        0.00      -79.28     80.93 o 
   0  22   1      452.12      528.09    175.89 o 
 -12   0   2       26.79       59.46     80.93 o 
 -11   0   2      100.99      113.96     80.93 o 
 -10   0   2        8.10       25.53     50.79 o 
  -9   0   2     9289.52     8865.88    247.00 o 
  -8   0   2      117.85      192.05     35.53 o 
  -7   0   2     1080.77     1107.01     75.63 o 
  -6   0   2      137.02      177.42     22.86 o 
  -5   0   2    38606.31    37532.39    477.95 o 
  -4   0   2    16484.67    15077.97    185.03 o 
  -3   0   2     4575.93     4174.55     67.36 o 
  -2   0   2     2473.73     2393.06     39.32 o 
  -1   0   2    45075.79    45261.38   1265.24 o 
   0   0   2     3839.70     3891.14    112.31 o 
   1   0   2    22658.02    24541.92    280.15 o 
   2   0   2    14981.92    16661.37    239.23 o 
   3   0   2     3785.73     3999.22     87.73 o 
   4   0   2     7051.73     6456.14    115.65 o 
   5   0   2       67.32        2.69     22.58 o 
   6   0   2     3979.86     3874.02     92.09 o 
   7   0   2     4381.70     4531.32    242.78 o 
   8   0   2     6760.66     7004.31    209.92 o 
   9   0   2      725.75      730.00     99.10 o 
  10   0   2       97.72       52.85     79.28 o 
  11   0   2      540.81      876.99    125.52 o 
  12   0   2     1650.74     1823.35    173.42 o 
 -12   1   2      741.43      802.94     88.66 o 
 -11   1   2      533.50      648.16     79.94 o 
 -10   1   2      327.19      425.72     46.63 o 
  -9   1   2       17.52      -23.10     29.61 o 
  -8   1   2     6277.06     6514.71    112.83 o 
  -7   1   2      109.09      124.27     20.57 o 
  -6   1   2    21603.98    22037.56    212.76 o 
  -5   1   2     5747.17     5962.67     67.70 o 
  -4   1   2     1081.45     1078.44     22.13 o 
  -3   1   2      476.47      402.98     11.98 o 
  -2   1   2      382.60      426.16     10.00 o 
  -1   1   2    47305.46    49227.21    569.34 o 
   0   1   2     2302.35     2203.93     42.15 o 
   1   1   2    18945.51    20345.76    200.63 o 
   2   1   2     8481.62     8841.01     85.10 o 
   3   1   2     1714.93     1384.59     23.13 o 
   4   1   2      528.12      548.42     16.38 o 
   5   1   2     4958.68     5054.43     65.17 o 
   6   1   2     1438.19     1390.85     33.55 o 
   7   1   2     6718.28     6794.13    138.30 o 
   8   1   2        1.67      -35.59     25.56 o 
   9   1   2      401.19      358.12     60.07 o 
  10   1   2     3123.70     3282.99    145.39 o 
  11   1   2      130.15      103.34     62.47 o 
  12   1   2      553.78      723.45    142.86 o 
 -12   2   2        2.35       52.82     65.24 o 
 -11   2   2      139.45      116.21     58.25 o 
 -10   2   2     1184.14     1410.42     79.32 o 
  -9   2   2        3.47        1.09     34.01 o 
  -8   2   2       56.02       36.23     21.55 o 
  -7   2   2     4305.00     4252.08     97.26 o 
  -6   2   2    11845.45    12389.70    124.82 o 
  -5   2   2     2140.49     1988.30     33.72 o 
  -4   2   2     7772.94     7044.40     72.90 o 
  -3   2   2      402.09      426.83     12.95 o 
  -2   2   2    13382.70    13024.11    144.10 o 
  -1   2   2   155272.58   154585.42   1703.50 o 
   0   2   2     1175.38     1371.72     16.84 o 
   1   2   2       37.30       39.38      5.93 o 
   2   2   2    48400.68    50146.05    436.67 o 
   3   2   2        3.86       -3.31      5.86 o 
   4   2   2      524.35      653.71     17.79 o 
   5   2   2      661.15      658.42     22.04 o 
   6   2   2     6551.92     6360.59    144.22 o 
   7   2   2     1039.85      994.48     48.09 o 
   8   2   2     2530.14     2619.63     94.16 o 
   9   2   2     1018.46      897.05    104.88 o 
  10   2   2     3429.96     3697.52    155.25 o 
  11   2   2      257.15      355.68     99.92 o 
  12   2   2     1211.77     1304.63    106.82 o 
 -11   3   2       38.78       41.64     55.33 o 
 -10   3   2      212.70      147.16     61.47 o 
  -9   3   2      641.78      582.26     45.71 o 
  -8   3   2     4321.38     4465.37     88.69 o 
  -7   3   2      940.39      902.83     33.34 o 
  -6   3   2     3760.35     3676.01     50.05 o 
  -5   3   2     1537.73     1892.28     34.46 o 
  -4   3   2    11417.52    11415.65    113.91 o 
  -3   3   2       73.70       59.44      7.69 o 
  -2   3   2       33.30       15.34     17.85 o 
  -1   3   2    27295.48    29144.23    264.33 o 
   0   3   2     4161.18     4230.00     43.94 o 
   1   3   2     1554.16     1638.23     28.46 o 
   2   3   2    48389.96    51906.67    471.79 o 
   3   3   2     1731.79     2067.33     32.34 o 
   4   3   2    13027.71    13033.80    129.11 o 
   5   3   2    49445.87    49792.47    443.78 o 
   6   3   2     1854.31     1764.78     47.27 o 
   7   3   2       52.54       50.85     25.98 o 
   8   3   2     1125.21     1254.46     69.85 o 
   9   3   2       38.54      -19.71     46.03 o 
  10   3   2       12.72       18.73     78.45 o 
  11   3   2       14.50       44.42     89.19 o 
 -11   4   2      174.81      202.28     51.98 o 
 -10   4   2     1372.46     1324.77     77.05 o 
  -9   4   2     1782.38     1771.85     81.97 o 
  -8   4   2      268.96      264.67     25.22 o 
  -7   4   2       74.74       45.91     16.61 o 
  -6   4   2      703.60      747.78     22.36 o 
  -5   4   2      646.83      563.72     26.32 o 
  -4   4   2    58293.25    57799.71    502.19 o 
  -3   4   2    31360.20    31523.69    311.42 o 
  -2   4   2    20275.72    21542.13    214.03 o 
  -1   4   2     9832.46    10122.95    105.92 o 
   0   4   2     4838.74     5171.51     54.12 o 
   1   4   2     3585.91     3799.24     49.89 o 
   2   4   2      985.37      928.07     26.29 o 
   3   4   2      226.92      226.59     12.70 o 
   4   4   2     7061.81     7105.16     89.00 o 
   5   4   2     3311.99     3291.00     58.82 o 
   6   4   2      260.89      204.61     20.56 o 
   7   4   2       10.36       48.88     20.73 o 
   8   4   2        6.30      -19.23     29.80 o 
   9   4   2      345.13      281.01     57.73 o 
  10   4   2      684.89      646.36    101.57 o 
  11   4   2      177.93       20.70     56.02 o 
 -11   5   2       44.46       21.97     47.02 o 
 -10   5   2      717.70      889.76     66.86 o 
  -9   5   2     4086.35     3994.73    123.75 o 
  -8   5   2       33.89       27.43     22.60 o 
  -7   5   2       16.07       21.25     16.63 o 
  -6   5   2     1159.44     1141.34     36.22 o 
  -5   5   2     2184.80     2097.78     36.88 o 
  -4   5   2     1775.55     1952.11     40.19 o 
  -3   5   2     6627.67     7019.60     77.74 o 
  -2   5   2     3644.57     3704.42     43.82 o 
  -1   5   2     2907.31     3096.70     55.19 o 
   0   5   2    12509.42    12572.07    113.97 o 
   1   5   2    14481.79    14253.00    146.72 o 
   2   5   2    68269.79    67489.80    645.62 o 
   3   5   2    37844.11    38146.97    376.57 o 
   4   5   2    10839.57    11974.51    121.29 o 
   5   5   2     6343.28     6367.90     81.95 o 
   6   5   2     3753.68     3782.11     87.36 o 
   7   5   2     3119.13     3271.22     95.40 o 
   8   5   2     1088.23     1073.67     49.31 o 
   9   5   2        3.66      -12.54     45.50 o 
  10   5   2     1244.95     1287.93     93.23 o 
  11   5   2      302.88      429.45     98.27 o 
 -11   6   2      327.74      267.58     62.68 o 
 -10   6   2      279.57      195.25     48.83 o 
  -9   6   2      694.38      743.84     51.07 o 
  -8   6   2      524.01      576.11     33.39 o 
  -7   6   2     1820.24     1931.11     50.21 o 
  -6   6   2      226.79      231.79     21.36 o 
  -5   6   2      339.83      381.48     17.55 o 
  -4   6   2     1813.33     1808.28     33.66 o 
  -3   6   2      453.16      415.66     14.82 o 
  -2   6   2    12632.85    12561.08    133.85 o 
  -1   6   2      933.93      904.69     37.54 o 
   0   6   2     1500.19     1470.22     22.39 o 
   1   6   2       17.54       20.85      8.07 o 
   2   6   2     9467.84     9786.34    117.03 o 
   3   6   2     1346.85     1384.54     47.99 o 
   4   6   2      357.89      391.98     17.37 o 
   5   6   2     1567.30     1550.97     34.81 o 
   6   6   2      718.14      701.75     30.15 o 
   7   6   2     2181.85     2070.71     56.46 o 
   8   6   2       14.75      -15.80     46.24 o 
   9   6   2     1739.07     1705.01     96.40 o 
  10   6   2      667.68      709.46     74.31 o 
  11   6   2     1231.21     1345.77    101.07 o 
 -11   7   2      713.07      725.29     67.02 o 
 -10   7   2        1.49       -5.89     41.21 o 
  -9   7   2      668.70      666.09     56.26 o 
  -8   7   2      150.58      128.70     26.60 o 
  -7   7   2     2138.50     2155.64     53.78 o 
  -6   7   2      612.05      654.95     38.20 o 
  -5   7   2    11002.74    11009.69    132.73 o 
  -4   7   2       91.75      105.87     14.68 o 
  -3   7   2      665.98      421.44     16.17 o 
  -2   7   2     6161.47     5811.28     79.40 o 
  -1   7   2      723.07      739.60     21.64 o 
   0   7   2     6264.63     6062.82     72.44 o 
   1   7   2    12926.67    13044.25    139.68 o 
   2   7   2     1154.41      988.97     21.75 o 
   3   7   2     1631.61     2069.06     37.75 o 
   4   7   2    87949.91    88496.28    808.96 o 
   5   7   2      947.51     1037.06     33.49 o 
   6   7   2      698.69      724.49     50.73 o 
   7   7   2     2705.34     2951.72     64.43 o 
   8   7   2     1401.24     1372.32    195.71 o 
   9   7   2      182.72      152.41     62.76 o 
  10   7   2      857.99      795.63     91.66 o 
  11   7   2      157.63      181.54     61.11 o 
 -11   8   2        1.84      -32.61     54.73 o 
 -10   8   2      393.67      327.61     44.16 o 
  -9   8   2        3.14        1.57     32.49 o 
  -8   8   2     1183.44     1196.91     56.91 o 
  -7   8   2        0.67       27.27     20.96 o 
  -6   8   2     6520.53     6784.40    103.47 o 
  -5   8   2      422.14      440.59     25.37 o 
  -4   8   2      866.04      769.00     27.03 o 
  -3   8   2        1.43       -5.04     14.86 o 
  -2   8   2     3267.50     3083.92     52.69 o 
  -1   8   2      605.62      734.94     26.68 o 
   0   8   2     6663.50     6672.32     80.14 o 
   1   8   2    15411.06    15613.93    165.96 o 
   2   8   2     2844.62     3031.65     43.34 o 
   3   8   2      307.37      283.36     17.27 o 
   4   8   2      119.11      131.60     17.51 o 
   5   8   2     2214.29     2264.65     43.99 o 
   6   8   2       57.50       66.20     19.26 o 
   7   8   2     2414.71     2407.40     63.40 o 
   8   8   2      227.74      130.61     37.18 o 
   9   8   2      345.62      231.20     53.11 o 
  10   8   2       20.99      -14.18     47.84 o 
  11   8   2      191.35      110.66     90.84 o 
 -11   9   2      383.67      417.85    105.70 o 
 -10   9   2      191.83      164.34     46.38 o 
  -9   9   2      185.86      227.10     50.41 o 
  -8   9   2       63.29      102.79     33.14 o 
  -7   9   2      417.59      387.81     28.87 o 
  -6   9   2     1137.91     1079.23     46.95 o 
  -5   9   2        6.99        1.44     17.12 o 
  -4   9   2    10408.29    10299.96    128.89 o 
  -3   9   2      215.40      225.84     17.44 o 
  -2   9   2       88.78       93.68     15.37 o 
  -1   9   2     1339.49     1242.90     38.00 o 
   0   9   2       34.66       24.66     11.87 o 
   1   9   2     1581.08     1458.27     29.10 o 
   2   9   2    58674.11    58890.72    575.91 o 
   3   9   2      614.89      697.77     39.80 o 
   4   9   2      829.70      984.56     32.67 o 
   5   9   2     2016.18     1782.25     41.45 o 
   6   9   2     6713.45     6451.01    101.60 o 
   7   9   2     1707.99     1879.17     78.42 o 
   8   9   2     2410.25     2581.44    170.12 o 
   9   9   2     1494.37     1579.79     78.09 o 
  10   9   2       22.55       47.90     77.62 o 
  11   9   2       35.19       39.64     89.19 o 
 -10  10   2      274.60      239.01     51.10 o 
  -9  10   2      180.23      163.11     43.96 o 
  -8  10   2       76.11       79.81     56.96 o 
  -7  10   2     3394.35     3477.08    111.10 o 
  -6  10   2      340.84      299.31     24.66 o 
  -5  10   2       52.47       42.39     18.72 o 
  -4  10   2     8211.16     7490.86    100.90 o 
  -3  10   2      119.81       99.95     18.83 o 
  -2  10   2      223.96      244.50     17.55 o 
  -1  10   2     1120.49     1006.60     30.38 o 
   0  10   2     5066.00     5148.17     81.48 o 
   1  10   2     1860.32     1772.85     33.69 o 
   2  10   2     1473.54     1265.26     35.36 o 
   3  10   2     2603.90     2735.71     61.49 o 
   4  10   2     3347.12     3554.20     61.08 o 
   5  10   2      552.80      574.75     26.80 o 
   6  10   2      253.50      255.35     27.64 o 
   7  10   2      534.89      576.26     46.46 o 
   8  10   2      309.04      342.24     61.90 o 
   9  10   2      112.64       54.50     56.15 o 
  10  10   2      133.79       16.52     75.97 o 
 -10  11   2       53.38       22.10     49.59 o 
  -9  11   2        0.09       -6.48     40.70 o 
  -8  11   2      255.42      246.12     52.95 o 
  -7  11   2     1502.94     1652.79     79.00 o 
  -6  11   2       98.70       63.31     33.91 o 
  -5  11   2        9.45      -12.20     19.78 o 
  -4  11   2        0.49        3.07     18.52 o 
  -3  11   2     1481.41     1531.35     41.85 o 
  -2  11   2      667.20      640.01     30.90 o 
  -1  11   2       57.05        0.57     13.61 o 
   0  11   2       86.37       73.21     15.95 o 
   1  11   2     1322.98     1100.79     44.35 o 
   2  11   2      610.18      594.58     30.60 o 
   3  11   2     2315.38     2380.38     48.55 o 
   4  11   2     2199.40     2322.90     60.87 o 
   5  11   2      581.79      517.56     30.25 o 
   6  11   2     2870.41     2730.76     73.35 o 
   7  11   2     4633.72     4748.32    232.87 o 
   8  11   2       49.27      -41.29     45.55 o 
   9  11   2       56.11       59.07     49.13 o 
  10  11   2       41.68        9.91     82.58 o 
 -10  12   2        4.54       68.72     45.89 o 
  -9  12   2       62.82       80.28     43.58 o 
  -8  12   2      115.72      102.68     42.77 o 
  -7  12   2      942.84      989.26     66.01 o 
  -6  12   2      641.97      587.73     50.17 o 
  -5  12   2       55.26       77.26     22.96 o 
  -4  12   2      343.11      322.43     28.87 o 
  -3  12   2     5776.49     6222.10    100.50 o 
  -2  12   2     2320.55     2365.60     51.95 o 
  -1  12   2     1092.31     1066.30     32.34 o 
   0  12   2       97.05       94.02     14.07 o 
   1  12   2     2820.86     2978.96    119.63 o 
   2  12   2     4184.26     4116.05     83.45 o 
   3  12   2      242.57      236.93     27.16 o 
   4  12   2       74.70       67.41     24.21 o 
   5  12   2      272.44      329.64     33.94 o 
   6  12   2       10.20       61.52     26.34 o 
   7  12   2      225.46       86.98     51.59 o 
   8  12   2      418.11      454.49    134.60 o 
   9  12   2        9.96      -26.05     46.12 o 
  10  12   2        1.36        4.65     56.42 o 
  -9  13   2       16.65       20.29     43.00 o 
  -8  13   2       45.84       81.68     43.53 o 
  -7  13   2      588.98      575.29     55.67 o 
  -6  13   2      536.57      637.89     53.11 o 
  -5  13   2     1952.07     1679.43     64.21 o 
  -4  13   2        2.73       12.13     20.60 o 
  -3  13   2       34.99       13.94     19.12 o 
  -2  13   2        4.17      -24.53     16.35 o 
  -1  13   2      360.61      349.54     22.15 o 
   0  13   2       12.69       24.58     17.19 o 
   1  13   2     2118.95     2104.25     54.69 o 
   2  13   2       95.54       76.70     24.27 o 
   3  13   2      236.73      187.60     27.00 o 
   4  13   2     1957.06     1896.32     60.18 o 
   5  13   2      106.11       69.66     33.73 o 
   6  13   2        2.74      -11.93     33.95 o 
   7  13   2      343.83      200.33     55.02 o 
   8  13   2      236.22      174.44     59.46 o 
   9  13   2        0.18       47.26     54.22 o 
  -9  14   2       23.04       33.13     44.56 o 
  -8  14   2       10.10      -51.93     40.27 o 
  -7  14   2     1306.87     1474.44    131.87 o 
  -6  14   2     2250.80     2108.51     86.90 o 
  -5  14   2       94.00       88.48     32.89 o 
  -4  14   2     1915.85     1801.78     54.77 o 
  -3  14   2     1876.13     2007.21     80.46 o 
  -2  14   2     2159.57     2405.93     55.17 o 
  -1  14   2     4183.74     3979.02    101.45 o 
   0  14   2     1887.54     1893.19     67.03 o 
   1  14   2     1079.07      979.72     64.27 o 
   2  14   2        3.41        5.03     29.30 o 
   3  14   2      383.21      381.81     34.30 o 
   4  14   2       46.61       70.43     32.06 o 
   5  14   2      852.90      834.42     70.62 o 
   6  14   2      166.42      112.70     47.36 o 
   7  14   2      364.24      296.43     60.31 o 
   8  14   2       79.81      102.12     54.55 o 
   9  14   2       58.47       60.67     56.34 o 
  -8  15   2        2.12       19.02     43.02 o 
  -7  15   2     1181.58     1211.39     81.15 o 
  -6  15   2       32.32       12.08     36.88 o 
  -5  15   2       90.27       71.79     32.66 o 
  -4  15   2      879.70      875.99     52.42 o 
  -3  15   2      358.19      448.53     33.37 o 
  -2  15   2      374.70      427.21     41.52 o 
  -1  15   2      102.20       79.21     30.81 o 
   0  15   2     3027.78     2983.54     88.35 o 
   1  15   2      683.71      774.56     48.79 o 
   2  15   2      773.66      834.86     72.71 o 
   3  15   2      643.76      582.12     60.64 o 
   4  15   2       23.58       -0.65     34.33 o 
   5  15   2      181.45      202.43     39.94 o 
   6  15   2     1981.29     2297.40    173.42 o 
   7  15   2        0.65      -41.18     64.41 o 
   8  15   2       20.64      -97.84     66.06 o 
  -8  16   2        4.09      -34.22     41.93 o 
  -7  16   2      634.80      594.92     59.77 o 
  -6  16   2       30.55       22.98     37.91 o 
  -5  16   2      600.39      504.80     48.35 o 
  -4  16   2     2263.86     2300.66    175.07 o 
  -3  16   2        4.02       59.89     42.74 o 
  -2  16   2      150.93      125.69     75.97 o 
  -1  16   2      862.89      845.62     67.95 o 
   0  16   2     1988.39     1975.04     98.64 o 
   1  16   2      629.39      665.91     63.58 o 
   2  16   2     4193.64     4203.99    149.79 o 
   3  16   2       48.49       17.82     70.19 o 
   4  16   2        2.73      -21.49     56.98 o 
   5  16   2      375.25      361.70     95.79 o 
   6  16   2       22.49      -23.15     31.98 o 
   7  16   2      701.94      423.87     72.29 o 
   8  16   2        1.95       49.55     61.90 o 
  -7  17   2      290.40      246.09    105.70 o 
  -6  17   2       80.71       44.59     82.58 o 
  -5  17   2     1495.70     1251.90    145.34 o 
  -4  17   2        3.12        8.26     71.02 o 
  -3  17   2      478.63      495.48     97.44 o 
  -2  17   2      555.04      547.95     73.50 o 
  -1  17   2      724.06      710.70     66.96 o 
   0  17   2        7.46      -32.83     42.52 o 
   1  17   2       84.94       45.42     43.21 o 
   2  17   2      964.02      892.01     75.67 o 
   3  17   2       99.78       81.32     48.88 o 
   4  17   2      483.99      435.51     63.00 o 
   5  17   2      179.40      251.04     94.14 o 
   6  17   2       45.73        1.65     82.58 o 
   7  17   2        7.27      112.31     92.49 o 
  -6  18   2      715.95      961.22    140.39 o 
  -5  18   2        2.27      -77.62     75.97 o 
  -4  18   2       51.93      -24.77     64.41 o 
  -3  18   2        9.03       11.56     69.37 o 
  -2  18   2     1072.49     1066.07     79.67 o 
  -1  18   2      366.78      422.80     60.07 o 
   0  18   2     1001.60      932.07     76.97 o 
   1  18   2     1232.10     1377.24     88.73 o 
   2  18   2        0.04       91.14     48.37 o 
   3  18   2       97.30      177.70     88.36 o 
   4  18   2      261.91      322.06     94.14 o 
   5  18   2      461.20      520.25    109.00 o 
   6  18   2        5.54      -54.50     72.67 o 
  -6  19   2        5.79       97.44     90.84 o 
  -5  19   2      148.73       69.37     87.53 o 
  -4  19   2       56.66      120.57     84.23 o 
  -3  19   2      237.44      293.98     95.79 o 
  -2  19   2      651.66      634.21    107.35 o 
  -1  19   2      269.39      312.26     60.07 o 
   0  19   2      131.22       83.41     50.79 o 
   1  19   2        4.14      -29.12     51.20 o 
   2  19   2       72.16      148.36     55.46 o 
   3  19   2      125.13      133.60     54.74 o 
   4  19   2     2461.64     2977.81    213.05 o 
   5  19   2      687.82      629.26    122.22 o 
   6  19   2      138.82      155.25     92.49 o 
  -5  20   2        6.59       85.88     85.88 o 
  -4  20   2      622.37      723.40    120.57 o 
  -3  20   2      683.81      583.01    117.26 o 
  -2  20   2      564.74      470.70    105.70 o 
  -1  20   2       87.97       37.53     50.55 o 
   0  20   2      117.95      143.98     68.54 o 
   1  20   2       12.40       25.60     51.39 o 
   2  20   2      829.69      753.31     78.01 o 
   3  20   2      161.12      151.95     87.53 o 
   4  20   2       38.46      -33.03     80.93 o 
   5  20   2       36.78       -9.91     85.88 o 
  -3  21   2        3.26      -34.68     82.58 o 
  -2  21   2       22.99       72.67     80.93 o 
  -1  21   2        3.15      120.57     85.88 o 
   0  21   2        3.96      -15.61     69.37 o 
   1  21   2      287.23      373.71     68.31 o 
   2  21   2      604.73      559.89    110.66 o 
   3  21   2      288.96      186.63     92.49 o 
   0  22   2      104.37      102.40     84.23 o 
 -12   1   3       17.00      -15.27     56.42 o 
 -11   1   3      890.90      853.36     70.13 o 
 -10   1   3       40.94       90.21     37.75 o 
  -9   1   3     1306.97     1302.93     76.52 o 
  -8   1   3       31.26       40.95     21.32 o 
  -7   1   3     1487.02     1468.38     67.58 o 
  -6   1   3     2418.47     2414.09     40.10 o 
  -5   1   3      138.56      169.75     13.53 o 
  -4   1   3    13452.42    13106.29    127.04 o 
  -3   1   3      741.02      627.05     14.08 o 
  -2   1   3       64.53       48.17      5.62 o 
  -1   1   3    19663.44    20925.90    203.04 o 
   0   1   3     6281.44     6741.92     70.57 o 
   1   1   3    14864.47    15930.61    159.22 o 
   2   1   3    30035.62    30509.61    271.04 o 
   3   1   3       34.49       70.19      8.21 o 
   4   1   3    33572.64    33438.98    320.26 o 
   5   1   3     5041.69     4616.69     63.88 o 
   6   1   3    20136.75    20038.06    377.08 o 
   7   1   3     1141.47     1050.00     50.24 o 
   8   1   3     1404.72     1394.74     60.89 o 
   9   1   3     1716.22     1624.34     95.74 o 
  10   1   3      715.24      829.09     82.70 o 
  11   1   3        5.04        7.96     64.41 o 
  12   1   3      314.37      467.69     79.41 o 
 -12   2   3      486.36      523.74     78.67 o 
 -11   2   3      398.87      390.05     57.20 o 
 -10   2   3     1495.97     1489.33     70.01 o 
  -9   2   3      228.87      178.37     35.47 o 
  -8   2   3      239.73      256.49     26.88 o 
  -7   2   3     1314.69     1375.77     39.90 o 
  -6   2   3     7625.72     7727.82     86.44 o 
  -5   2   3     4145.86     4144.95     55.07 o 
  -4   2   3     3768.92     3517.40     43.62 o 
  -3   2   3     9549.42     9390.85    103.47 o 
  -2   2   3     6574.06     6823.69     74.40 o 
  -1   2   3      603.66      612.74     11.32 o 
   0   2   3     2125.82     2242.07     63.88 o 
   1   2   3     3451.23     3522.81     44.35 o 
   2   2   3    34440.37    35376.68    345.48 o 
   3   2   3     1832.20     1923.90     43.55 o 
   4   2   3     2573.22     2608.02     40.74 o 
   5   2   3       46.71       76.89     13.40 o 
   6   2   3     1231.09     1207.73     48.71 o 
   7   2   3     3070.37     3110.42    124.10 o 
   8   2   3        7.20       -0.47     28.22 o 
   9   2   3      122.65       89.01     97.44 o 
  10   2   3       88.20      144.90     59.42 o 
  11   2   3       23.36       51.31     58.97 o 
 -11   3   3      333.24      260.43     52.61 o 
 -10   3   3     1155.77     1201.30     95.13 o 
  -9   3   3     2498.83     2575.34     82.54 o 
  -8   3   3     2090.63     2105.12     59.58 o 
  -7   3   3      585.28      676.36     29.54 o 
  -6   3   3       44.11       65.32     13.72 o 
  -5   3   3    36025.49    35305.17    318.75 o 
  -4   3   3      129.69      114.35     12.52 o 
  -3   3   3     2746.58     2503.11     41.14 o 
  -2   3   3      629.31      448.28     13.89 o 
  -1   3   3     1611.57     1493.03     21.09 o 
   0   3   3     6175.89     6799.22     72.38 o 
   1   3   3   148129.30   144991.69   1954.25 o 
   2   3   3     4444.13     4683.93     57.24 o 
   3   3   3    10372.16    10414.09    109.14 o 
   4   3   3    35484.58    34606.25    330.03 o 
   5   3   3      919.08      889.09     26.82 o 
   6   3   3     1997.58     1892.65     67.39 o 
   7   3   3     1792.18     1748.63     62.67 o 
   8   3   3     5231.04     5578.68    128.92 o 
   9   3   3      430.71      448.19    104.88 o 
  10   3   3      923.23     1002.90     85.83 o 
  11   3   3      438.94      288.40     67.08 o 
 -11   4   3       89.26      162.24     49.22 o 
 -10   4   3     1152.93     1195.66     73.90 o 
  -9   4   3      402.38      379.69     40.55 o 
  -8   4   3     1619.73     1516.12     58.46 o 
  -7   4   3      313.57      312.68     22.45 o 
  -6   4   3       58.01       70.81     14.95 o 
  -5   4   3     1217.80     1072.89     25.63 o 
  -4   4   3     7741.70     8165.21    105.37 o 
  -3   4   3     1491.93     1408.18     26.42 o 
  -2   4   3     3588.71     3130.32     42.84 o 
  -1   4   3    22396.79    22569.48    197.10 o 
   0   4   3      167.60      201.45     11.94 o 
   1   4   3    10056.00    10421.59    117.55 o 
   2   4   3    94478.63    97162.01    988.32 o 
   3   4   3       95.57      110.91     11.05 o 
   4   4   3     1374.15     1417.23     28.79 o 
   5   4   3      141.61      117.27     15.61 o 
   6   4   3     2749.25     2560.75     64.48 o 
   7   4   3      197.00      166.18     26.13 o 
   8   4   3       57.90       40.10     29.09 o 
   9   4   3      172.82      110.69     51.35 o 
  10   4   3      339.03      429.59     83.41 o 
  11   4   3       31.56       39.95     55.73 o 
 -11   5   3      595.74      753.42     67.52 o 
 -10   5   3        2.58      -23.48     39.62 o 
  -9   5   3     4845.29     4689.12    124.60 o 
  -8   5   3      134.63      142.97     23.36 o 
  -7   5   3     3851.75     3768.68     66.22 o 
  -6   5   3     1741.47     1753.04     43.84 o 
  -5   5   3    12858.37    12629.51    129.43 o 
  -4   5   3     1091.89     1017.44     23.02 o 
  -3   5   3     6841.06     6618.61     79.82 o 
  -2   5   3     3942.48     4014.38     50.67 o 
  -1   5   3     6384.28     6167.96     77.16 o 
   0   5   3    19819.51    20291.75    202.93 o 
   1   5   3      156.07      163.36     11.29 o 
   2   5   3    15175.31    14649.92    164.83 o 
   3   5   3     5952.66     5647.14     72.33 o 
   4   5   3    15784.63    16964.48    174.02 o 
   5   5   3      934.66     1042.67     30.15 o 
   6   5   3     5192.03     5129.40     91.15 o 
   7   5   3      482.06      476.07     33.91 o 
   8   5   3     1256.38     1302.07     53.88 o 
   9   5   3      919.67     1015.16    150.29 o 
  10   5   3     1123.66      989.85    131.30 o 
  11   5   3      222.27      320.75     68.13 o 
 -11   6   3       27.74       -9.81     47.04 o 
 -10   6   3      168.27      143.34     44.13 o 
  -9   6   3      341.47      407.68     42.44 o 
  -8   6   3     1655.21     1755.64     51.31 o 
  -7   6   3     4345.31     4404.54     80.03 o 
  -6   6   3      229.19      229.23     21.46 o 
  -5   6   3      834.23      915.60     24.54 o 
  -4   6   3     2661.40     2208.61     37.25 o 
  -3   6   3        1.21       27.94      9.01 o 
  -2   6   3     4813.12     4883.22     55.62 o 
  -1   6   3     1913.42     1915.68     34.72 o 
   0   6   3      675.24      619.78     17.17 o 
   1   6   3    11384.76    11407.90    122.92 o 
   2   6   3     8891.09     9310.71    123.04 o 
   3   6   3      259.57      243.75     16.83 o 
   4   6   3    22589.01    22337.84    236.09 o 
   5   6   3     1279.59     1236.10     32.93 o 
   6   6   3      389.85      396.16     44.90 o 
   7   6   3      809.92      955.70     45.39 o 
   8   6   3      145.88      119.61     44.19 o 
   9   6   3       39.20       77.68     48.20 o 
  10   6   3        6.24        7.39     50.05 o 
  11   6   3      499.41      522.63     75.69 o 
 -11   7   3        2.10        4.30     45.25 o 
 -10   7   3       92.43       92.89     39.89 o 
  -9   7   3       66.27       60.46     33.07 o 
  -8   7   3       78.90       80.75     25.03 o 
  -7   7   3     2930.22     2791.84     61.93 o 
  -6   7   3       29.62       15.17     15.45 o 
  -5   7   3     3191.04     3280.80     51.73 o 
  -4   7   3     3445.58     3340.06     48.77 o 
  -3   7   3    28168.67    28370.78    268.13 o 
  -2   7   3      330.18      335.10     19.64 o 
  -1   7   3     6626.83     6450.02     84.81 o 
   0   7   3      370.38      394.92     14.06 o 
   1   7   3      337.89      358.66     17.04 o 
   2   7   3       48.66       67.16     11.61 o 
   3   7   3     1007.06      902.81     26.69 o 
   4   7   3     2457.68     2267.63     43.16 o 
   5   7   3     5785.04     5734.20     85.95 o 
   6   7   3     5317.76     5312.75     95.15 o 
   7   7   3     1262.03     1275.86     46.35 o 
   8   7   3     2069.14     2300.97    211.40 o 
   9   7   3      453.21      467.76    134.60 o 
  10   7   3     1170.53     1192.00     90.05 o 
  11   7   3      137.69       67.82     57.81 o 
 -11   8   3      631.43      769.24     89.33 o 
 -10   8   3     1896.38     1910.21    130.64 o 
  -9   8   3     1240.70     1230.83     62.71 o 
  -8   8   3      141.92       71.30     31.23 o 
  -7   8   3     2340.56     2581.79     59.88 o 
  -6   8   3      845.26      772.88     31.94 o 
  -5   8   3     5038.72     5083.60     86.32 o 
  -4   8   3     8815.70     8362.54     96.54 o 
  -3   8   3     9049.29     8958.07    105.42 o 
  -2   8   3    18467.18    17162.61    197.85 o 
  -1   8   3     4944.43     4532.60     67.25 o 
   0   8   3     5644.90     5390.73     68.15 o 
   1   8   3     2623.88     2756.57     42.84 o 
   2   8   3      418.58      431.07     18.01 o 
   3   8   3     8906.59     8194.01    108.22 o 
   4   8   3    26423.52    27304.84    306.23 o 
   5   8   3      447.40      428.54     22.71 o 
   6   8   3       73.38       43.18     19.96 o 
   7   8   3     1103.27     1106.38     44.30 o 
   8   8   3      105.06       80.68     35.60 o 
   9   8   3     1081.18     1139.56    110.66 o 
  10   8   3      346.02      340.47     63.49 o 
  11   8   3       54.87      191.58     97.44 o 
 -11   9   3       21.20      -72.71     53.05 o 
 -10   9   3       35.48       93.81     44.94 o 
  -9   9   3        2.15      -26.08     47.80 o 
  -8   9   3      835.13      791.81     49.57 o 
  -7   9   3     2040.36     2105.95     57.71 o 
  -6   9   3     1346.98     1250.88     47.06 o 
  -5   9   3      182.63      221.23     22.05 o 
  -4   9   3     7089.74     7034.98     89.93 o 
  -3   9   3     4244.30     4165.32     63.19 o 
  -2   9   3       84.98      119.40     15.82 o 
  -1   9   3     1589.84     1623.93     36.89 o 
   0   9   3        6.49        4.22      9.94 o 
   1   9   3     3785.94     3871.87     69.21 o 
   2   9   3       22.21       51.11     18.65 o 
   3   9   3      237.33      228.54     19.41 o 
   4   9   3     2326.68     2137.09     60.29 o 
   5   9   3     4540.36     4665.82     81.85 o 
   6   9   3       16.56       10.37     16.33 o 
   7   9   3        4.68      -17.85     29.18 o 
   8   9   3        4.52      -27.21     32.23 o 
   9   9   3     1114.01     1135.06     82.13 o 
  10   9   3      252.41      330.32    100.75 o 
 -10  10   3       49.42       24.65     40.63 o 
  -9  10   3        2.49       -6.63     37.27 o 
  -8  10   3     2864.75     3105.43    191.03 o 
  -7  10   3     3700.40     3862.35    105.95 o 
  -6  10   3       64.93       34.73     22.31 o 
  -5  10   3       43.18       23.19     16.19 o 
  -4  10   3     1162.48     1238.76     31.72 o 
  -3  10   3      927.28      942.80     33.58 o 
  -2  10   3     8590.88     8762.62    117.40 o 
  -1  10   3      869.36      839.45     32.05 o 
   0  10   3      167.87       84.47     14.81 o 
   1  10   3     6644.76     6616.22     84.36 o 
   2  10   3     1436.89     1352.42     30.74 o 
   3  10   3     2050.66     1938.08     47.76 o 
   4  10   3      386.80      429.35     34.36 o 
   5  10   3     1054.73      996.87     35.61 o 
   6  10   3      968.59      974.12     34.03 o 
   7  10   3      979.23      934.97     55.79 o 
   8  10   3      307.58      305.55     58.39 o 
   9  10   3        2.22      -69.37     46.71 o 
  10  10   3      301.07      199.84     92.49 o 
 -10  11   3       34.73       -4.06     42.64 o 
  -9  11   3       43.01       35.02     40.59 o 
  -8  11   3      136.51      183.42     44.28 o 
  -7  11   3      264.40      241.37     51.72 o 
  -6  11   3    12105.39    12151.15    199.56 o 
  -5  11   3      743.18      685.50     32.86 o 
  -4  11   3     2198.68     2273.26     53.81 o 
  -3  11   3       16.90        1.30     16.78 o 
  -2  11   3    22588.85    21888.84    267.20 o 
  -1  11   3     4471.63     4844.76    107.71 o 
   0  11   3     1719.50     1506.88     45.52 o 
   1  11   3    12323.77    12793.37    182.46 o 
   2  11   3     1079.47     1105.81     30.70 o 
   3  11   3      828.45      802.85     33.26 o 
   4  11   3     4417.96     4296.67     84.87 o 
   5  11   3     1220.55     1254.98     58.47 o 
   6  11   3       70.77       99.40     23.66 o 
   7  11   3    10487.60    10621.37    394.73 o 
   8  11   3      549.69      540.48     69.61 o 
   9  11   3      170.33      265.55     63.00 o 
  10  11   3        3.22       23.12     80.93 o 
 -10  12   3       40.32       15.22     46.24 o 
  -9  12   3      157.02      136.33     46.16 o 
  -8  12   3      390.95      334.71     50.89 o 
  -7  12   3      507.70      510.25     53.18 o 
  -6  12   3      110.31       72.46     31.15 o 
  -5  12   3      126.91      129.67     28.79 o 
  -4  12   3        1.52      -13.82     17.77 o 
  -3  12   3       37.71       55.65     19.19 o 
  -2  12   3     1934.12     1832.67     71.19 o 
  -1  12   3     9796.29     9763.92    151.52 o 
   0  12   3     1344.04     1417.56     41.67 o 
   1  12   3     7207.25     6918.45    100.21 o 
   2  12   3      767.12      745.51     35.84 o 
   3  12   3     1657.60     1862.59     80.72 o 
   4  12   3       45.22       76.26     25.05 o 
   5  12   3     1768.45     1859.59     61.25 o 
   6  12   3     5330.26     4998.30    269.21 o 
   7  12   3      254.22      239.61     56.20 o 
   8  12   3      376.35      339.07     65.27 o 
   9  12   3        8.66      -70.16     46.77 o 
  10  12   3       37.43      127.17     92.49 o 
  -9  13   3       30.74       97.27     44.45 o 
  -8  13   3      596.00      705.52     63.21 o 
  -7  13   3       16.28      -18.37     37.50 o 
  -6  13   3     2229.24     2426.80     91.86 o 
  -5  13   3     1333.82     1283.71     57.01 o 
  -4  13   3     4057.14     3873.58     92.88 o 
  -3  13   3     2731.42     2566.88     58.34 o 
  -2  13   3      198.71      175.00     21.53 o 
  -1  13   3     4300.14     4400.71     75.86 o 
   0  13   3     3599.67     3517.78     73.13 o 
   1  13   3      301.02      299.56     36.93 o 
   2  13   3     4796.08     5206.86    100.15 o 
   3  13   3     8096.31     8305.86    142.56 o 
   4  13   3     2976.72     3077.92     78.75 o 
   5  13   3     1433.11     1265.90    108.42 o 
   6  13   3     1259.34     1323.60     68.27 o 
   7  13   3      973.82      818.40     79.94 o 
   8  13   3        1.44      -31.23     51.49 o 
   9  13   3     1526.56     1375.96    107.91 o 
  -9  14   3      268.83      286.71     55.51 o 
  -8  14   3      155.12      138.57     46.36 o 
  -7  14   3      618.21      623.77     58.06 o 
  -6  14   3     2365.59     2599.70     97.02 o 
  -5  14   3        0.74      -15.41     30.78 o 
  -4  14   3      156.67      141.22     29.48 o 
  -3  14   3      142.72       90.76     33.48 o 
  -2  14   3        1.51       19.01     19.01 o 
  -1  14   3      441.35      494.03     55.68 o 
   0  14   3      206.14      176.53     31.79 o 
   1  14   3     1713.92     1669.46     65.79 o 
   2  14   3     1395.13     1308.89     59.48 o 
   3  14   3      151.85      124.92     28.24 o 
   4  14   3     1925.26     1825.60     92.51 o 
   5  14   3      144.15      165.73     57.09 o 
   6  14   3        4.83        3.71     39.90 o 
   7  14   3       76.68       10.54     56.56 o 
   8  14   3       96.56        8.68     53.13 o 
   9  14   3      239.84      246.38     64.90 o 
  -8  15   3      610.50      523.95     58.77 o 
  -7  15   3       59.66       12.17     39.91 o 
  -6  15   3      573.70      654.70     96.31 o 
  -5  15   3      117.48       54.20     45.86 o 
  -4  15   3      160.20      124.69     33.35 o 
  -3  15   3      267.52      329.88     34.40 o 
  -2  15   3     9267.98     9837.01    190.38 o 
  -1  15   3      501.25      497.56     42.12 o 
   0  15   3     1118.56     1063.95     54.76 o 
   1  15   3     2369.27     2398.09     79.88 o 
   2  15   3      124.40       98.07     38.56 o 
   3  15   3       45.11       80.75     44.19 o 
   4  15   3     1291.10     1350.36     65.42 o 
   5  15   3      582.09      654.54     53.82 o 
   6  15   3     1370.24     1422.58     97.08 o 
   7  15   3     2493.76     2739.04    182.50 o 
   8  15   3        9.43        8.06     53.05 o 
  -8  16   3      173.41      120.60     67.73 o 
  -7  16   3       98.67       56.41     43.17 o 
  -6  16   3        0.64       56.49     38.53 o 
  -5  16   3       15.32       27.78     34.26 o 
  -4  16   3      849.17      863.78    113.96 o 
  -3  16   3      565.59      663.94    100.75 o 
  -2  16   3        9.73        8.79     41.29 o 
  -1  16   3     2006.66     2035.66     99.93 o 
   0  16   3     1059.40     1015.92     74.15 o 
   1  16   3     1013.93     1091.80     76.97 o 
   2  16   3       25.69        9.62     42.52 o 
   3  16   3     1430.03     1469.51     89.83 o 
   4  16   3       80.86       51.45     46.67 o 
   5  16   3      401.09      317.47     58.71 o 
   6  16   3      288.85      252.69     94.14 o 
   7  16   3      284.20      196.01     63.45 o 
   8  16   3      364.78      312.20    161.03 o 
  -7  17   3        0.91       25.32     52.20 o 
  -6  17   3        2.49       47.90     85.88 o 
  -5  17   3        9.33       11.56     75.97 o 
  -4  17   3      153.49      184.98     85.88 o 
  -3  17   3      284.57      366.65     92.49 o 
  -2  17   3      269.76      409.81     55.91 o 
  -1  17   3      149.11      119.30     46.77 o 
   0  17   3      135.93      173.11     49.54 o 
   1  17   3      674.15      725.09     67.71 o 
   2  17   3      121.14      109.83     50.05 o 
   3  17   3      500.44      407.51     61.76 o 
   4  17   3     1319.21     1532.26     97.08 o 
   5  17   3      722.32      642.47    117.26 o 
   6  17   3      109.44       37.99     80.93 o 
   7  17   3      317.96       51.20     80.93 o 
  -6  18   3       12.57       66.06     89.19 o 
  -5  18   3      750.78      558.24    113.96 o 
  -4  18   3      104.34      189.93     87.53 o 
  -3  18   3       19.45       99.10     82.58 o 
  -2  18   3      850.86      979.39    123.87 o 
  -1  18   3      721.06      635.35     67.46 o 
   0  18   3      321.41      200.46     73.50 o 
   1  18   3        7.20       98.40     50.18 o 
   2  18   3       28.63       -3.68     75.15 o 
   3  18   3      293.98      299.93     60.07 o 
   4  18   3      603.49      551.62     69.95 o 
   5  18   3      103.27      178.37     92.49 o 
   6  18   3        6.35      -18.17     82.58 o 
  -6  19   3       34.52      -31.38     84.23 o 
  -5  19   3      127.42      211.40     99.10 o 
  -4  19   3       11.19      -66.06     71.02 o 
  -3  19   3     1046.07      817.54    123.87 o 
  -2  19   3       80.08       47.90     82.58 o 
  -1  19   3      295.68      407.78     84.23 o 
   0  19   3        7.41      -33.86     46.71 o 
   1  19   3       11.17       18.15     47.71 o 
   2  19   3       63.61      -15.69     46.71 o 
   3  19   3      694.05      659.31     75.67 o 
   4  19   3      206.53      127.17     90.84 o 
   5  19   3        6.63       47.90     87.53 o 
   6  19   3      309.39      601.18    127.17 o 
  -4  20   3      147.65      123.87     85.88 o 
  -3  20   3       25.52       49.55     82.58 o 
  -2  20   3       68.82       37.99     79.28 o 
  -1  20   3       20.22       90.84     79.28 o 
   0  20   3      266.04      349.93     99.10 o 
   1  20   3      167.84      192.02     57.59 o 
   2  20   3       58.18      112.11     57.19 o 
   3  20   3       16.18      -24.77     79.28 o 
   4  20   3      173.24       61.11     77.62 o 
  -3  21   3        5.48       26.43     89.19 o 
  -2  21   3      202.83      155.25     94.14 o 
  -1  21   3        8.32      -59.46     72.67 o 
   0  21   3        4.92       -3.04     51.96 o 
   1  21   3      150.18       88.36     56.06 o 
   2  21   3      178.11      146.91     60.69 o 
   3  21   3       72.62       72.67     82.58 o 
 -12   0   4        7.41       16.52     80.93 o 
 -11   0   4      816.27      966.87     88.12 o 
 -10   0   4     3464.17     3360.56    159.38 o 
  -9   0   4     1734.11     2094.54     88.06 o 
  -8   0   4     1690.07     1673.09     82.13 o 
  -7   0   4     7589.82     7556.51    168.29 o 
  -6   0   4       35.82        7.43     18.29 o 
  -5   0   4     1519.30     1503.21     37.54 o 
  -4   0   4     3692.19     3658.77     64.81 o 
  -3   0   4      871.93     1102.77     29.62 o 
  -2   0   4      918.63      849.65     20.13 o 
  -1   0   4     1548.10     1478.79     26.69 o 
   0   0   4    13459.15    13674.11    176.58 o 
   1   0   4     6849.54     7092.92    108.06 o 
   2   0   4     2497.82     2199.31     37.07 o 
   3   0   4     9582.60     9777.86    139.75 o 
   4   0   4     3313.55     2910.26     82.93 o 
   5   0   4        2.52        9.07     16.93 o 
   6   0   4     2771.88     3047.33    111.66 o 
   7   0   4     7314.08     7196.52    205.41 o 
   8   0   4     6697.15     6691.14    205.57 o 
   9   0   4      256.41      422.81     85.88 o 
  10   0   4      311.86      545.02    100.75 o 
  11   0   4      635.20      726.70    117.26 o 
 -12   1   4        0.42      -59.46     52.55 o 
 -11   1   4     1285.42     1279.80     69.34 o 
 -10   1   4      534.12      526.98     48.20 o 
  -9   1   4     2477.08     2690.13     92.40 o 
  -8   1   4        7.25       12.61     20.27 o 
  -7   1   4     1973.35     1896.36     62.29 o 
  -6   1   4     3309.55     3369.90     48.81 o 
  -5   1   4     6797.95     6773.03     74.17 o 
  -4   1   4    17435.73    17717.03    174.37 o 
  -3   1   4       30.01       50.49      6.85 o 
  -2   1   4      266.35      153.97     14.30 o 
  -1   1   4     3192.65     3465.06     39.07 o 
   0   1   4    16135.06    16800.83    167.29 o 
   1   1   4      586.61      666.62     12.55 o 
   2   1   4    14855.01    14456.15    129.08 o 
   3   1   4     6535.35     6513.06     78.36 o 
   4   1   4     6854.84     6225.38     80.50 o 
   5   1   4     1054.10      942.71     26.74 o 
   6   1   4     6662.09     6532.73    156.86 o 
   7   1   4    11304.71    11566.42    205.96 o 
   8   1   4      573.09      631.57     51.25 o 
   9   1   4      545.06      526.31     64.81 o 
  10   1   4        4.09       45.43     56.63 o 
  11   1   4     1629.24     1833.63    115.60 o 
 -11   2   4      792.02     1000.06     63.50 o 
 -10   2   4     1403.38     1490.12     93.92 o 
  -9   2   4      831.30      716.20     43.57 o 
  -8   2   4      331.73      316.81     27.94 o 
  -7   2   4     4322.24     4240.90     78.77 o 
  -6   2   4     6895.85     6805.94     78.72 o 
  -5   2   4    66165.41    64969.32    565.52 o 
  -4   2   4    12502.87    11959.45    125.28 o 
  -3   2   4     1484.38     1423.56     25.88 o 
  -2   2   4      850.89      828.04     19.38 o 
  -1   2   4        3.49       12.87      4.59 o 
   0   2   4     7204.30     6891.96     96.28 o 
   1   2   4     1441.65     1581.16     27.28 o 
   2   2   4     5864.95     5894.81     68.95 o 
   3   2   4     4522.12     4677.94     56.94 o 
   4   2   4     5155.41     5263.18     70.50 o 
   5   2   4     7561.94     7523.67     92.09 o 
   6   2   4    22226.76    22218.71    340.96 o 
   7   2   4     8849.68     8886.15    169.47 o 
   8   2   4     3471.42     3361.42     95.33 o 
   9   2   4      491.25      490.29     71.02 o 
  10   2   4       24.92       21.63     54.30 o 
  11   2   4      300.25      238.06     66.54 o 
 -11   3   4      782.88      810.63     68.37 o 
 -10   3   4        0.19      -23.40     33.55 o 
  -9   3   4     2552.99     2491.91    142.32 o 
  -8   3   4        4.51      -27.20     18.13 o 
  -7   3   4      844.98      792.84     41.04 o 
  -6   3   4     2273.44     2484.61     49.43 o 
  -5   3   4     5242.56     5167.21     64.65 o 
  -4   3   4     3804.04     3741.41     50.49 o 
  -3   3   4     1376.16     1306.01     24.06 o 
  -2   3   4      427.28      435.62     13.96 o 
  -1   3   4     5186.66     5344.31     54.64 o 
   0   3   4    61311.13    62574.75    594.87 o 
   1   3   4    12812.82    12708.25    139.30 o 
   2   3   4    24100.46    26337.65    262.92 o 
   3   3   4      694.96      639.22     17.38 o 
   4   3   4      947.67     1112.70     25.03 o 
   5   3   4      222.92      200.49     17.63 o 
   6   3   4     3814.56     3634.08     79.36 o 
   7   3   4     1697.59     1653.97     61.51 o 
   8   3   4       36.98        3.42     28.54 o 
   9   3   4     3457.72     3776.81    145.48 o 
  10   3   4       60.52      -17.40     52.51 o 
  11   3   4      564.88      465.79     90.84 o 
 -11   4   4       89.79      118.00     47.62 o 
 -10   4   4      156.54      165.31     39.07 o 
  -9   4   4      589.18      580.12     60.79 o 
  -8   4   4     1060.06     1103.21     39.69 o 
  -7   4   4      308.90      322.74     23.85 o 
  -6   4   4     1334.15     1477.67     32.88 o 
  -5   4   4     3374.46     3176.48     60.07 o 
  -4   4   4     2258.29     2074.05     34.91 o 
  -3   4   4    13066.50    12731.50    146.54 o 
  -2   4   4     2330.58     2283.01     32.81 o 
  -1   4   4     2682.37     2758.35     36.34 o 
   0   4   4     7461.58     7248.78     79.35 o 
   1   4   4     3676.71     3821.31     56.26 o 
   2   4   4     1660.42     1793.64     32.27 o 
   3   4   4     6085.52     5883.01     69.89 o 
   4   4   4    11430.11    11221.20    129.01 o 
   5   4   4     1136.57     1203.98     34.59 o 
   6   4   4       41.00        7.61     19.69 o 
   7   4   4      972.62      946.57     56.26 o 
   8   4   4     1533.82     1651.02     66.67 o 
   9   4   4     3030.42     2885.44    125.34 o 
  10   4   4       80.04      160.61     56.90 o 
  11   4   4        3.47        1.86     54.55 o 
 -11   5   4      371.72      371.24     54.90 o 
 -10   5   4     2638.89     2711.67    170.45 o 
  -9   5   4       35.87       -3.92     28.34 o 
  -8   5   4       57.93       40.13     21.18 o 
  -7   5   4      790.81      807.03     30.60 o 
  -6   5   4      238.63      219.35     20.69 o 
  -5   5   4     3040.82     3127.15     46.81 o 
  -4   5   4      197.92      152.89     15.75 o 
  -3   5   4    16362.09    15524.90    176.20 o 
  -2   5   4    56057.52    56084.59    511.08 o 
  -1   5   4    23200.26    22795.35    227.23 o 
   0   5   4    26398.86    27310.52    269.44 o 
   1   5   4     3828.80     4192.72     56.75 o 
   2   5   4      543.81      439.49     17.15 o 
   3   5   4    66100.09    65658.67    640.79 o 
   4   5   4     7382.57     7083.31     85.17 o 
   5   5   4      410.21      448.75     21.89 o 
   6   5   4    14891.58    14515.25    239.68 o 
   7   5   4       98.81      147.41     26.42 o 
   8   5   4       46.76       46.87     33.15 o 
   9   5   4        1.22      -51.85     44.33 o 
  10   5   4       77.22       93.41     55.02 o 
  11   5   4      665.69      652.65     79.31 o 
 -11   6   4        3.43      -60.82     40.55 o 
 -10   6   4      677.67      730.29     62.34 o 
  -9   6   4     1185.51     1231.82     61.06 o 
  -8   6   4        3.10       10.69     19.96 o 
  -7   6   4       41.48       -1.62     11.69 o 
  -6   6   4     8441.01     8370.50    108.57 o 
  -5   6   4      760.73      639.60     21.15 o 
  -4   6   4    14507.41    14458.11    158.19 o 
  -3   6   4    15767.42    15837.78    156.14 o 
  -2   6   4      239.73      179.84     10.76 o 
  -1   6   4      662.27      688.91     15.97 o 
   0   6   4       20.11       31.76      8.71 o 
   1   6   4       14.02       18.02      9.35 o 
   2   6   4     5989.99     6320.16     90.82 o 
   3   6   4     2431.85     2608.38     46.67 o 
   4   6   4     5435.35     5433.88     74.72 o 
   5   6   4     8550.81     8047.28    110.23 o 
   6   6   4      890.87      803.91     34.57 o 
   7   6   4      348.48      391.28     32.57 o 
   8   6   4      762.47      779.24     66.08 o 
   9   6   4      425.62      256.68     56.20 o 
  10   6   4      101.61       67.36     53.57 o 
  11   6   4       72.98      -23.42     54.74 o 
 -11   7   4       12.51       43.26     47.99 o 
 -10   7   4      385.28      416.35     45.09 o 
  -9   7   4      552.63      473.21     44.10 o 
  -8   7   4      449.58      452.60     28.62 o 
  -7   7   4       16.63       20.30     17.80 o 
  -6   7   4        5.16       -5.05     14.77 o 
  -5   7   4    17534.30    17520.48    189.57 o 
  -4   7   4        5.50       -8.77     10.19 o 
  -3   7   4      156.68      230.45     14.89 o 
  -2   7   4     8832.62     8059.71     93.09 o 
  -1   7   4     1092.80      873.11     29.83 o 
   0   7   4      443.10      503.72     15.97 o 
   1   7   4    37409.80    37124.01    366.52 o 
   2   7   4      857.31      706.03     22.71 o 
   3   7   4      413.10      253.04     18.28 o 
   4   7   4    44658.26    45452.30    457.23 o 
   5   7   4     4094.97     3845.77     66.21 o 
   6   7   4      333.83      301.72     26.39 o 
   7   7   4     1681.29     1630.42     52.22 o 
   8   7   4     2650.36     2593.73    162.68 o 
   9   7   4      145.24      190.42     53.56 o 
  10   7   4      867.85      866.74     80.85 o 
  11   7   4       12.02      -18.54     63.59 o 
 -11   8   4       42.96        7.43     55.73 o 
 -10   8   4      252.12      106.01     48.98 o 
  -9   8   4      588.58      631.32     49.08 o 
  -8   8   4      497.87      344.36     37.72 o 
  -7   8   4      688.50      737.46     34.28 o 
  -6   8   4      317.85      261.14     25.13 o 
  -5   8   4      259.20      271.96     20.10 o 
  -4   8   4       93.80       90.60     12.33 o 
  -3   8   4     4428.52     4373.42     63.52 o 
  -2   8   4      871.24     1006.45     29.68 o 
  -1   8   4     1522.26     1600.57     34.98 o 
   0   8   4      892.77      927.51     22.30 o 
   1   8   4      822.45      880.33     26.52 o 
   2   8   4     3130.59     3304.72     50.80 o 
   3   8   4     3006.25     3236.95     67.13 o 
   4   8   4      169.41      302.68     38.11 o 
   5   8   4       31.47       13.17     15.85 o 
   6   8   4      225.25      273.36     21.32 o 
   7   8   4      118.22      115.23     28.07 o 
   8   8   4      855.75      733.31     66.23 o 
   9   8   4      191.13       62.67     51.18 o 
  10   8   4       44.15       69.10     53.55 o 
  11   8   4      118.15      130.48     95.79 o 
 -10   9   4        7.56      -20.55     39.88 o 
  -9   9   4      153.46      129.79     43.78 o 
  -8   9   4       14.16       61.22     32.69 o 
  -7   9   4     1569.39     1525.83     47.03 o 
  -6   9   4     3299.95     3357.82     66.44 o 
  -5   9   4     1215.19     1336.18     43.16 o 
  -4   9   4     1901.18     1860.78     36.91 o 
  -3   9   4    16313.36    15416.87    221.60 o 
  -2   9   4     5526.30     5663.03     82.53 o 
  -1   9   4       81.15       13.14     18.87 o 
   0   9   4     3921.36     3870.31     54.93 o 
   1   9   4     1275.83     1154.47     27.00 o 
   2   9   4     3082.02     3188.90     50.89 o 
   3   9   4    28923.20    27803.53    337.84 o 
   4   9   4      782.28      875.35     35.70 o 
   5   9   4     2911.20     2994.87     62.45 o 
   6   9   4     7582.80     7777.64    114.34 o 
   7   9   4       61.53       50.36     31.97 o 
   8   9   4       86.94       33.83     42.63 o 
   9   9   4     1207.35     1213.59     84.50 o 
  10   9   4      329.44      209.75     92.49 o 
 -10  10   4       10.41      -11.56     40.91 o 
  -9  10   4       23.06      -45.25     63.22 o 
  -8  10   4     2274.06     2344.93     98.24 o 
  -7  10   4        1.08       -4.32     26.71 o 
  -6  10   4      403.62      338.13     30.35 o 
  -5  10   4      816.84      946.22     31.02 o 
  -4  10   4      137.46      175.43     16.34 o 
  -3  10   4      345.77      338.28     24.74 o 
  -2  10   4     2554.95     2855.59     54.23 o 
  -1  10   4     1590.03     1825.62     41.35 o 
   0  10   4      174.98      154.31     13.55 o 
   1  10   4     1466.61     1473.46     34.65 o 
   2  10   4        8.16       16.08     13.68 o 
   3  10   4     4236.25     4309.19     98.58 o 
   4  10   4     2158.98     2069.49     55.02 o 
   5  10   4        2.83       35.31     19.11 o 
   6  10   4     1795.39     1693.14     45.29 o 
   7  10   4       40.30       13.29     34.63 o 
   8  10   4      166.82      207.38     58.97 o 
   9  10   4      631.52      482.26    105.70 o 
  10  10   4       21.38       62.76     84.23 o 
 -10  11   4       92.33      100.80     46.32 o 
  -9  11   4      201.98      255.07     51.60 o 
  -8  11   4      170.49      103.23     48.85 o 
  -7  11   4      342.81      229.94     42.91 o 
  -6  11   4      255.48      293.51     34.60 o 
  -5  11   4     1194.33     1137.95     47.96 o 
  -4  11   4        0.12      -17.00     17.04 o 
  -3  11   4     1092.13      967.44     54.35 o 
  -2  11   4    18024.07    18091.98    250.71 o 
  -1  11   4      192.61      207.82     20.53 o 
   0  11   4     2309.03     2438.41     58.94 o 
   1  11   4     4380.57     4419.54     71.32 o 
   2  11   4     1814.28     1720.99     45.06 o 
   3  11   4     3210.43     3447.83     80.24 o 
   4  11   4     5324.79     5112.12     97.09 o 
   5  11   4     2579.21     2666.90     72.14 o 
   6  11   4     1194.55      990.50     52.96 o 
   7  11   4       16.61       12.63     51.35 o 
   8  11   4     1569.55     1591.84    105.03 o 
   9  11   4        5.58       -5.82     73.50 o 
  10  11   4      100.14       82.58     85.88 o 
 -10  12   4        5.37      -21.49     43.28 o 
  -9  12   4      127.25       71.68     43.69 o 
  -8  12   4     1109.74     1307.42     78.13 o 
  -7  12   4     1057.72     1187.37     82.89 o 
  -6  12   4        3.28       -6.74     28.62 o 
  -5  12   4     1215.26     1006.64     47.65 o 
  -4  12   4        6.97        3.66     18.39 o 
  -3  12   4     5576.17     5527.83    112.64 o 
  -2  12   4     2232.02     2373.10     78.31 o 
  -1  12   4      387.19      446.23     27.38 o 
   0  12   4       94.10       61.76     17.74 o 
   1  12   4      400.19      437.99     23.51 o 
   2  12   4      611.04      631.71     25.55 o 
   3  12   4       44.80       25.94     23.64 o 
   4  12   4     1023.88     1042.62     46.51 o 
   5  12   4     1939.58     2087.53     66.14 o 
   6  12   4     1362.82     1171.33     83.48 o 
   7  12   4      111.18      172.25     55.46 o 
   8  12   4      328.46      479.29     71.12 o 
   9  12   4      149.42      108.50     58.97 o 
  10  12   4        5.68       94.14     87.53 o 
  -9  13   4       19.11       12.92     41.47 o 
  -8  13   4      541.28      571.51     61.88 o 
  -7  13   4       71.40      102.11     42.11 o 
  -6  13   4      158.16      131.88     39.38 o 
  -5  13   4       81.75      123.23     30.69 o 
  -4  13   4        2.00       -1.54     14.37 o 
  -3  13   4       56.75       36.64     19.77 o 
  -2  13   4      624.22      660.38     29.72 o 
  -1  13   4       16.66       10.33     19.59 o 
   0  13   4      163.35      225.52     22.92 o 
   1  13   4     2256.13     2284.69     60.89 o 
   2  13   4      421.53      355.92     29.80 o 
   3  13   4     3395.24     3353.33    122.82 o 
   4  13   4      768.22      823.36     44.21 o 
   5  13   4        1.87      -21.57     32.06 o 
   6  13   4      532.52      445.85     49.84 o 
   7  13   4      124.32      -63.78     48.88 o 
   8  13   4       53.53      -25.79     77.62 o 
   9  13   4      114.26      208.25     65.98 o 
  -9  14   4       17.61      -10.74     41.71 o 
  -8  14   4      397.47      336.12     53.62 o 
  -7  14   4       29.18       36.18     38.07 o 
  -6  14   4     1637.26     1507.74     76.02 o 
  -5  14   4      971.75      994.82     59.03 o 
  -4  14   4      100.49       87.52     31.71 o 
  -3  14   4      746.18      888.98     53.80 o 
  -2  14   4      560.60      542.03     35.53 o 
  -1  14   4      376.65      348.74     26.47 o 
   0  14   4      926.56      774.44     46.16 o 
   1  14   4       18.95      -39.30     26.20 o 
   2  14   4        0.62       -6.50     29.17 o 
   3  14   4       88.12       54.43     26.26 o 
   4  14   4        9.80       -7.86     32.01 o 
   5  14   4      114.86       34.70     34.25 o 
   6  14   4      686.47      700.24     58.06 o 
   7  14   4      471.91      488.98     71.47 o 
   8  14   4      284.73      254.86     64.20 o 
   9  14   4        8.94      -11.40     52.90 o 
  -8  15   4       93.38      112.19     44.90 o 
  -7  15   4        4.74        3.00     39.99 o 
  -6  15   4      960.90      883.69     66.94 o 
  -5  15   4      496.72      408.80     58.28 o 
  -4  15   4      305.67      252.01     41.81 o 
  -3  15   4     2041.60     1902.12     55.15 o 
  -2  15   4      497.59      607.17     52.21 o 
  -1  15   4     3022.71     3129.31    112.04 o 
   0  15   4      190.36      171.80     33.75 o 
   1  15   4     5380.71     5307.59    126.35 o 
   2  15   4     1298.22     1261.72     70.02 o 
   3  15   4      668.62      556.63    123.04 o 
   4  15   4       96.85      121.80     49.85 o 
   5  15   4     1734.53     1693.00     77.05 o 
   6  15   4       35.23       10.32     40.51 o 
   7  15   4      134.27       96.72     57.83 o 
   8  15   4       68.21       95.53     64.41 o 
  -8  16   4      555.64      645.32     69.19 o 
  -7  16   4     1092.63      966.44    112.17 o 
  -6  16   4      514.25      556.42     67.00 o 
  -5  16   4       64.04      -19.74     32.89 o 
  -4  16   4       24.38      -26.65     49.55 o 
  -3  16   4        3.38       46.24     72.67 o 
  -2  16   4     1561.20     1425.53     92.49 o 
  -1  16   4       25.53       -7.92     39.25 o 
   0  16   4       22.33      104.40     59.46 o 
   1  16   4      204.77      216.35     48.46 o 
   2  16   4      226.17      231.08     50.05 o 
   3  16   4      634.95      574.43     65.37 o 
   4  16   4      930.10      877.43     79.28 o 
   5  16   4      316.86      229.46     58.76 o 
   6  16   4       47.23      -28.08     71.02 o 
   7  16   4      232.75      131.03     61.10 o 
   8  16   4       39.03      -32.66    101.57 o 
  -7  17   4      557.89      467.44     72.58 o 
  -6  17   4      875.12      766.34    120.57 o 
  -5  17   4       10.46       21.47     75.97 o 
  -4  17   4      370.39      196.54     82.58 o 
  -3  17   4     1998.34     2163.58    170.11 o 
  -2  17   4       32.83       25.83     42.40 o 
  -1  17   4     1199.92     1303.51    151.95 o 
   0  17   4      197.43      235.10     51.88 o 
   1  17   4        9.15      111.82     47.29 o 
   2  17   4       29.72        9.93     44.86 o 
   3  17   4     2310.95     2730.35    126.39 o 
   4  17   4       49.79      129.70    101.57 o 
   5  17   4       19.34      -11.56     72.67 o 
   6  17   4      446.30      402.99    109.00 o 
   7  17   4        2.58       56.15     87.53 o 
  -6  18   4      207.89      216.36     99.10 o 
  -5  18   4      615.72      688.71    122.22 o 
  -4  18   4      371.47      275.82     94.14 o 
  -3  18   4      146.56       51.20     77.62 o 
  -2  18   4      102.36      153.60     79.28 o 
  -1  18   4       22.90       10.57     46.02 o 
   0  18   4       29.21       95.79     48.68 o 
   1  18   4       29.15      101.72     50.71 o 
   2  18   4      123.44      115.80    115.61 o 
   3  18   4       73.13       31.03     50.18 o 
   4  18   4      206.89      188.26     58.63 o 
   5  18   4      326.66      345.18    102.40 o 
   6  18   4      186.49      338.58    105.70 o 
  -5  19   4      411.53      396.38    107.35 o 
  -4  19   4       81.98       85.88     82.58 o 
  -3  19   4      230.01      188.28     90.84 o 
  -2  19   4       52.08       57.81     79.28 o 
  -1  19   4      369.83      333.62     94.14 o 
   0  19   4     1000.78     1196.38     88.12 o 
   1  19   4     1337.91     1652.42    102.18 o 
   2  19   4      195.32      181.35     95.79 o 
   3  19   4      638.54      561.25     73.32 o 
   4  19   4        2.10      110.66     89.19 o 
   5  19   4      248.76      208.10     90.84 o 
  -4  20   4      233.27      328.67    104.05 o 
  -3  20   4      350.21      331.97    104.05 o 
  -2  20   4       99.42      171.77     85.88 o 
  -1  20   4        1.55      -57.81     75.97 o 
   0  20   4      189.96      295.28     77.62 o 
   1  20   4       34.71      138.26     56.56 o 
   2  20   4      103.40      119.09     55.46 o 
   3  20   4      443.14      540.21     75.48 o 
   4  20   4      348.77      237.83    102.40 o 
  -3  21   4      167.92      122.22     94.14 o 
  -2  21   4      758.66      797.72    128.82 o 
  -1  21   4       34.71       46.24     77.62 o 
   0  21   4        1.82       34.68     79.28 o 
   1  21   4       42.57       70.58     66.06 o 
   2  21   4      151.87      310.04     66.96 o 
   3  21   4      501.14      553.28    110.66 o 
 -11   1   5      267.91      253.43     45.01 o 
 -10   1   5        3.33        6.32     34.77 o 
  -9   1   5     2772.87     2713.77     70.99 o 
  -8   1   5       23.17       13.28     20.64 o 
  -7   1   5        8.47        3.31     16.21 o 
  -6   1   5     9605.60     9801.92    102.89 o 
  -5   1   5    23190.75    22914.02    227.26 o 
  -4   1   5       12.52       32.29      8.98 o 
  -3   1   5    10525.32     9611.99    103.45 o 
  -2   1   5    12149.53    13080.26    112.49 o 
  -1   1   5     2184.79     2342.78     28.15 o 
   0   1   5    66863.99    68644.16    669.50 o 
   1   1   5     2915.57     2827.15     34.42 o 
   2   1   5       38.21       37.54      6.11 o 
   3   1   5     1461.47     1247.96     20.84 o 
   4   1   5      157.42      136.53     11.02 o 
   5   1   5    12980.04    12900.14    134.35 o 
   6   1   5    10274.71    10361.47    244.82 o 
   7   1   5     4119.05     4081.93    101.31 o 
   8   1   5       57.00      118.10     30.94 o 
   9   1   5      126.23       73.19     47.84 o 
  10   1   5      115.28       51.71     53.13 o 
  11   1   5       17.06        4.66     56.02 o 
 -11   2   5      965.70     1043.63     64.41 o 
 -10   2   5     2098.71     2187.15     82.56 o 
  -9   2   5       88.71      190.03     29.62 o 
  -8   2   5        7.54        8.29     20.96 o 
  -7   2   5       70.31       45.79     17.90 o 
  -6   2   5       69.71       49.14     13.04 o 
  -5   2   5     2487.28     2517.54     46.99 o 
  -4   2   5    11930.23    11868.45    131.44 o 
  -3   2   5      860.40      976.93     26.06 o 
  -2   2   5    12760.40    14217.94    144.98 o 
  -1   2   5    42928.65    44626.04    435.37 o 
   0   2   5    44255.03    46971.71    456.84 o 
   1   2   5     6632.78     6746.59     79.45 o 
   2   2   5     3703.13     3950.55     48.15 o 
   3   2   5     1015.62      945.51     21.05 o 
   4   2   5      962.07      979.80     29.60 o 
   5   2   5      865.38      921.46     34.13 o 
   6   2   5     7142.61     6502.16    132.54 o 
   7   2   5     1311.09     1278.38     55.67 o 
   8   2   5       20.06       22.02     28.67 o 
   9   2   5     1927.72     2060.89    170.94 o 
  10   2   5       67.80      -38.33     53.05 o 
  11   2   5       92.27       -2.36     57.81 o 
 -11   3   5       36.84       47.97     38.90 o 
 -10   3   5      530.04      708.37     52.86 o 
  -9   3   5     1186.19     1116.21     51.27 o 
  -8   3   5     1736.94     1770.19     48.67 o 
  -7   3   5       39.95       32.44     17.40 o 
  -6   3   5      121.07      106.31     15.62 o 
  -5   3   5     4672.11     4484.66     61.50 o 
  -4   3   5     5784.00     5629.90     72.60 o 
  -3   3   5     2338.92     2562.01     41.80 o 
  -2   3   5     4245.20     4100.39     53.28 o 
  -1   3   5    44524.80    44751.84    430.68 o 
   0   3   5    59435.56    60292.70    740.81 o 
   1   3   5   107383.93   108689.51   1193.59 o 
   2   3   5       32.14       67.26     10.18 o 
   3   3   5    15291.41    15398.49    176.30 o 
   4   3   5       14.53       24.10     10.54 o 
   5   3   5     9346.91     8611.36    109.05 o 
   6   3   5      108.97       54.98     27.96 o 
   7   3   5     9337.10     9209.68    311.21 o 
   8   3   5      246.77      263.16     36.74 o 
   9   3   5        4.57        3.14     51.20 o 
  10   3   5      462.60      415.55     75.15 o 
  11   3   5       96.45       79.28     57.80 o 
 -11   4   5      320.37      286.15     53.17 o 
 -10   4   5      872.45      779.93     82.24 o 
  -9   4   5     1461.82     1760.73    107.67 o 
  -8   4   5      368.68      355.05     27.46 o 
  -7   4   5     2790.67     3078.66     73.39 o 
  -6   4   5     5157.11     5193.92     72.17 o 
  -5   4   5      445.80      441.30     18.84 o 
  -4   4   5     4196.12     4332.21     65.96 o 
  -3   4   5      711.36      693.70     21.10 o 
  -2   4   5       68.96       65.03      8.27 o 
  -1   4   5       16.73       25.67      8.37 o 
   0   4   5     2897.69     2871.59     38.78 o 
   1   4   5     1938.54     1690.62     34.99 o 
   2   4   5      276.32      195.10     12.64 o 
   3   4   5        8.86        9.39      9.44 o 
   4   4   5     9281.82     9506.84    113.62 o 
   5   4   5    12857.53    12230.26    166.95 o 
   6   4   5       72.21       58.27     22.22 o 
   7   4   5      707.56      617.38     37.83 o 
   8   4   5      961.45      914.47     94.40 o 
   9   4   5       72.17       84.98     66.06 o 
  10   4   5        6.19       24.22     51.72 o 
  11   4   5     1190.73     1326.25    101.52 o 
 -11   5   5        0.63       17.24     42.91 o 
 -10   5   5     1073.29     1092.54     61.30 o 
  -9   5   5      935.24      893.02     47.02 o 
  -8   5   5        6.09       -6.40     19.52 o 
  -7   5   5       17.01       34.52     17.10 o 
  -6   5   5     5726.68     5536.75     81.50 o 
  -5   5   5     1020.30     1031.90     26.84 o 
  -4   5   5    31235.67    30992.62    315.25 o 
  -3   5   5    11619.11    11280.62    133.68 o 
  -2   5   5     4121.45     4039.73     52.47 o 
  -1   5   5    16161.37    16627.56    169.57 o 
   0   5   5    17907.92    17667.96    179.64 o 
   1   5   5     3559.66     3788.08     53.16 o 
   2   5   5     1822.81     1864.96     34.89 o 
   3   5   5    62075.12    64409.12    629.58 o 
   4   5   5     1473.19     1274.30     29.11 o 
   5   5   5       59.88      156.65     19.09 o 
   6   5   5     1384.88     1427.69     49.19 o 
   7   5   5     1471.30     1534.24     54.99 o 
   8   5   5      252.34      221.95     53.68 o 
   9   5   5     1850.11     1652.67     96.40 o 
  10   5   5      103.40       75.29    107.35 o 
  11   5   5      190.35      223.42     92.49 o 
 -11   6   5     1390.66     1408.58    105.94 o 
 -10   6   5      432.25      403.92     46.96 o 
  -9   6   5       69.95      112.82     30.23 o 
  -8   6   5     3839.35     4001.44     76.86 o 
  -7   6   5      221.55      166.14     22.26 o 
  -6   6   5       29.51        0.43     15.04 o 
  -5   6   5      185.15      179.64     15.48 o 
  -4   6   5    10138.60    10319.82    119.17 o 
  -3   6   5     3855.54     3448.22     48.39 o 
  -2   6   5    16247.74    16518.44    161.95 o 
  -1   6   5     2177.14     2198.61     33.89 o 
   0   6   5     4688.90     4685.60     58.97 o 
   1   6   5     1404.68     1486.33     28.10 o 
   2   6   5     1094.06     1050.87     29.32 o 
   3   6   5     8620.51     8675.50    119.01 o 
   4   6   5      490.29      414.65     18.77 o 
   5   6   5      453.17      530.13     24.65 o 
   6   6   5     1293.97     1336.05     54.64 o 
   7   6   5     2502.97     2516.98     77.93 o 
   8   6   5     2012.59     2001.24     98.26 o 
   9   6   5     2595.61     3112.21    131.41 o 
  10   6   5      119.66       11.35     51.35 o 
  11   6   5      503.35      370.07     72.29 o 
 -11   7   5        0.01      -53.44     50.79 o 
 -10   7   5      233.56      242.95     41.07 o 
  -9   7   5      173.69       64.24     33.54 o 
  -8   7   5     2505.37     2613.36     58.30 o 
  -7   7   5      851.58      774.79     44.17 o 
  -6   7   5        8.46      -16.88     14.28 o 
  -5   7   5       95.66       80.83     20.65 o 
  -4   7   5      272.00      273.01     17.17 o 
  -3   7   5      308.33      282.69     14.57 o 
  -2   7   5       15.26       33.74      9.24 o 
  -1   7   5    30823.87    31514.08    313.39 o 
   0   7   5     1823.01     1827.33     38.53 o 
   1   7   5    13848.33    13667.64    147.36 o 
   2   7   5     4065.18     3936.29     60.39 o 
   3   7   5     6747.77     6860.00    100.48 o 
   4   7   5    22233.43    22487.12    240.76 o 
   5   7   5     6195.37     5924.79     89.97 o 
   6   7   5       86.63      111.11     22.32 o 
   7   7   5     1722.31     1745.23     65.59 o 
   8   7   5      734.46      738.69    172.59 o 
   9   7   5     1189.00     1360.00     88.65 o 
  10   7   5        1.19      -14.35     49.99 o 
  11   7   5       30.74       50.32     56.90 o 
 -11   8   5        2.35      -27.42     42.32 o 
 -10   8   5      231.66      275.33     49.31 o 
  -9   8   5     2871.82     2974.39    105.31 o 
  -8   8   5      188.57      299.39     27.25 o 
  -7   8   5      713.08      636.74     29.53 o 
  -6   8   5      257.16      311.18     21.29 o 
  -5   8   5     4328.25     3959.82     71.63 o 
  -4   8   5      910.18      984.69     23.35 o 
  -3   8   5      296.88      383.99     14.52 o 
  -2   8   5    14728.53    14369.72    169.61 o 
  -1   8   5     3227.29     3238.58     58.94 o 
   0   8   5     1293.81     1545.22     30.18 o 
   1   8   5      327.47      290.79     16.24 o 
   2   8   5     7901.02     7723.06     94.91 o 
   3   8   5    10728.91    10629.26    148.07 o 
   4   8   5      743.05      724.85     29.69 o 
   5   8   5     3492.52     3497.88     64.44 o 
   6   8   5     6216.35     6175.06     96.61 o 
   7   8   5      817.20      849.75     41.04 o 
   8   8   5     2385.95     2332.92    152.77 o 
   9   8   5       11.01      -23.12     46.43 o 
  10   8   5      635.10      487.62     97.44 o 
  11   8   5      921.86      931.50    138.73 o 
 -10   9   5       11.30       -1.24     40.48 o 
  -9   9   5      991.45     1013.87     98.93 o 
  -8   9   5     1119.84     1008.36     66.84 o 
  -7   9   5     1528.14     1591.03     47.93 o 
  -6   9   5       33.18       38.59     16.88 o 
  -5   9   5       39.42       32.36     13.17 o 
  -4   9   5     2719.53     2705.62     43.70 o 
  -3   9   5    13826.02    13616.99    140.27 o 
  -2   9   5     6354.26     6737.68     93.97 o 
  -1   9   5        4.75       40.20     32.27 o 
   0   9   5     6239.09     6124.46     77.97 o 
   1   9   5        5.57      -16.80     11.45 o 
   2   9   5       34.14       68.09     15.76 o 
   3   9   5      277.21      294.87     23.73 o 
   4   9   5     3061.89     3067.16     68.25 o 
   5   9   5     5210.62     5433.15    103.16 o 
   6   9   5     2019.04     2100.09     50.95 o 
   7   9   5      487.73      437.86     44.71 o 
   8   9   5      157.79      199.58     50.40 o 
   9   9   5      313.37      258.82     57.83 o 
  10   9   5      119.83       92.49     84.23 o 
 -10  10   5      551.78      524.37     62.06 o 
  -9  10   5        7.67        1.98     39.38 o 
  -8  10   5      989.92     1003.07     69.08 o 
  -7  10   5      896.45      888.12     47.13 o 
  -6  10   5      280.67      272.98     29.20 o 
  -5  10   5     2932.67     2933.29     85.69 o 
  -4  10   5      177.53      148.17     14.33 o 
  -3  10   5    11227.19    11434.66    156.83 o 
  -2  10   5     3578.10     3547.29     62.14 o 
  -1  10   5     1477.87     1304.56     35.03 o 
   0  10   5     1365.38     1425.04     30.82 o 
   1  10   5     6669.08     6356.46    116.76 o 
   2  10   5      561.48      514.97     22.86 o 
   3  10   5     1251.19     1338.83     38.69 o 
   4  10   5      320.76      358.79     29.60 o 
   5  10   5      599.39      581.65     35.21 o 
   6  10   5      671.99      674.95     38.21 o 
   7  10   5      106.94      101.36     37.13 o 
   8  10   5     3658.17     3815.07    240.31 o 
   9  10   5     1540.73     1937.31    163.51 o 
  10  10   5      219.33      120.57     84.23 o 
 -10  11   5       44.70       61.41     45.80 o 
  -9  11   5      751.20      753.68     74.87 o 
  -8  11   5      129.30       97.70     40.91 o 
  -7  11   5     2615.20     2878.76    104.12 o 
  -6  11   5     2712.14     2808.61     78.60 o 
  -5  11   5     2463.06     2456.68     69.28 o 
  -4  11   5     1393.32     1350.78     52.32 o 
  -3  11   5      839.28      767.36     34.11 o 
  -2  11   5     4567.03     4745.68     88.68 o 
  -1  11   5     1051.34     1084.65     35.62 o 
   0  11   5      396.63      410.52     23.75 o 
   1  11   5       50.28       21.44     15.18 o 
   2  11   5    29352.33    29045.61    343.69 o 
   3  11   5     8363.63     8278.14    121.19 o 
   4  11   5     2036.16     2129.37     70.22 o 
   5  11   5      238.40      276.88     26.52 o 
   6  11   5     4234.32     3975.85    124.68 o 
   7  11   5        0.69       -7.63     45.85 o 
   8  11   5     2240.30     2073.83    118.19 o 
   9  11   5      183.63      239.48     92.49 o 
  10  11   5        3.86       -6.61     79.28 o 
 -10  12   5      462.35      437.28     59.43 o 
  -9  12   5      119.06       43.52     41.44 o 
  -8  12   5     1101.33     1173.48     74.64 o 
  -7  12   5        9.00      -12.33     35.83 o 
  -6  12   5      228.97      230.91     35.58 o 
  -5  12   5     3007.19     2962.40     78.38 o 
  -4  12   5       69.05       43.91     19.60 o 
  -3  12   5     5195.74     5200.49    126.05 o 
  -2  12   5     2262.10     2255.05     70.26 o 
  -1  12   5     2574.23     2414.58     58.94 o 
   0  12   5     2853.64     3008.98     66.01 o 
   1  12   5     5218.12     5302.63     84.09 o 
   2  12   5      449.90      425.32     23.81 o 
   3  12   5      804.54      863.09     32.52 o 
   4  12   5       32.98       65.98     26.59 o 
   5  12   5      267.37      282.82     34.56 o 
   6  12   5      630.91      625.90     66.29 o 
   7  12   5      124.86       93.27    128.00 o 
   8  12   5      559.26      572.79     74.15 o 
   9  12   5       29.85       -1.65     77.62 o 
  -9  13   5      343.37      313.37     59.07 o 
  -8  13   5      245.00      200.82     52.01 o 
  -7  13   5     1316.48     1355.10     75.68 o 
  -6  13   5       52.07      -23.63     43.87 o 
  -5  13   5     1434.31     1312.11     62.46 o 
  -4  13   5      159.01      173.33     40.33 o 
  -3  13   5     7687.06     7882.80    121.45 o 
  -2  13   5       32.17       42.57     21.58 o 
  -1  13   5      623.88      591.74     31.74 o 
   0  13   5     5330.48     5204.66     97.04 o 
   1  13   5     2520.25     2707.06     63.14 o 
   2  13   5       22.86       15.08     35.70 o 
   3  13   5      600.98      717.25     39.82 o 
   4  13   5      978.65     1029.73     47.96 o 
   5  13   5        7.10      -24.74     32.20 o 
   6  13   5     6292.94     6858.76    199.66 o 
   7  13   5      461.71      414.39     65.27 o 
   8  13   5     1587.87     1563.84    256.00 o 
   9  13   5      676.98      405.11     74.78 o 
  -9  14   5       19.20       60.49     43.28 o 
  -8  14   5       64.72      109.55     43.84 o 
  -7  14   5      537.10      537.29     55.19 o 
  -6  14   5        7.29      -50.61     34.62 o 
  -5  14   5     2811.59     2550.18    116.37 o 
  -4  14   5      236.16      371.14     35.88 o 
  -3  14   5     1790.61     1760.68     49.45 o 
  -2  14   5      591.13      552.51     33.77 o 
  -1  14   5     5286.80     5450.37    103.32 o 
   0  14   5      432.49      337.24     36.80 o 
   1  14   5     2991.76     3033.21    113.73 o 
   2  14   5      833.07      851.25     51.51 o 
   3  14   5      425.83      367.15     33.95 o 
   4  14   5      328.05      180.49     37.21 o 
   5  14   5       64.74      102.36     36.34 o 
   6  14   5      105.87       50.42     44.58 o 
   7  14   5      208.96       69.44     51.96 o 
   8  14   5     1583.85     1509.55    145.34 o 
   9  14   5       25.75       50.64     66.89 o 
  -8  15   5        0.43      -57.56     39.45 o 
  -7  15   5     1410.73     1499.17    105.38 o 
  -6  15   5      332.90      302.60     46.80 o 
  -5  15   5      883.89      812.54     82.54 o 
  -4  15   5       12.99       10.88     30.00 o 
  -3  15   5      545.50      515.19     37.80 o 
  -2  15   5     3413.54     3321.30     78.80 o 
  -1  15   5     1593.60     1563.47     63.96 o 
   0  15   5       58.68       19.53     43.39 o 
   1  15   5        2.12       -2.54     29.93 o 
   2  15   5      407.05      527.17     71.31 o 
   3  15   5     6015.42     5945.65    188.28 o 
   4  15   5     2675.83     2784.84    123.20 o 
   5  15   5       80.28       93.75     40.22 o 
   6  15   5      399.21      392.55     51.90 o 
   7  15   5       70.11       -4.13     49.05 o 
   8  15   5     1339.93     1047.11    128.82 o 
  -8  16   5        3.78      -29.02     42.39 o 
  -7  16   5        6.73      -38.27     39.48 o 
  -6  16   5      248.00      173.87     44.31 o 
  -5  16   5      917.73      816.29     72.70 o 
  -4  16   5      544.92      521.31     85.06 o 
  -3  16   5     1889.18     1653.24    146.99 o 
  -2  16   5      872.74      922.95     85.88 o 
  -1  16   5      523.10      540.41    120.57 o 
   0  16   5      242.59      299.27     52.40 o 
   1  16   5      240.75      178.87     50.18 o 
   2  16   5      393.84      422.83     59.53 o 
   3  16   5      216.82      220.78     54.85 o 
   4  16   5        1.44       25.60     58.63 o 
   5  16   5      184.68      194.54     57.19 o 
   6  16   5        0.55       90.84     84.23 o 
   7  16   5      335.90      367.89     79.28 o 
   8  16   5       94.82      117.62     61.76 o 
  -7  17   5      140.50       89.23     67.72 o 
  -6  17   5      633.68      429.41    104.05 o 
  -5  17   5      533.79      424.46    104.05 o 
  -4  17   5     1103.64     1019.03    127.17 o 
  -3  17   5     1338.17     1478.17    143.69 o 
  -2  17   5      794.43      839.01    112.31 o 
  -1  17   5      275.45      263.97    118.91 o 
   0  17   5     1268.31     1313.67     85.83 o 
   1  17   5       32.73       43.27     46.54 o 
   2  17   5      524.44      468.68    130.48 o 
   3  17   5        2.73       56.56     51.96 o 
   4  17   5      162.26      257.99     59.93 o 
   5  17   5     1466.38     1633.67    105.48 o 
   6  17   5      287.94      327.01    102.40 o 
   7  17   5       51.96       37.99     90.84 o 
  -6  18   5      230.38      112.31     89.19 o 
  -5  18   5      290.40      265.91     95.79 o 
  -4  18   5       26.01       67.72     79.28 o 
  -3  18   5      205.24      213.05     87.53 o 
  -2  18   5     1666.06     1539.28    143.69 o 
  -1  18   5      367.87      374.06     59.91 o 
   0  18   5      154.14       84.31     49.01 o 
   1  18   5     1312.15     1278.80    222.14 o 
   2  18   5      391.35      494.38     66.54 o 
   3  18   5      376.62      408.96     64.20 o 
   4  18   5       14.65       36.71     51.96 o 
   5  18   5      152.93      158.55     89.19 o 
   6  18   5      600.19      551.63    118.91 o 
  -5  19   5       24.08      -69.37     77.62 o 
  -4  19   5       48.18      -51.20     77.62 o 
  -3  19   5      189.64      221.31     90.84 o 
  -2  19   5        1.02      -64.41     75.97 o 
  -1  19   5      115.46       49.55     80.93 o 
   0  19   5      578.66      650.44     72.93 o 
   1  19   5       31.77       60.08     77.62 o 
   2  19   5        3.63       14.18     53.68 o 
   3  19   5     1085.73     1089.51     91.54 o 
   4  19   5       31.35       54.54     76.80 o 
   5  19   5      101.70      -33.03     84.23 o 
  -4  20   5      260.44      206.45     99.10 o 
  -3  20   5        0.93      -56.15     75.97 o 
  -2  20   5      157.96       52.85     80.93 o 
  -1  20   5       27.21      -11.56     77.62 o 
   0  20   5      703.27      910.03    125.52 o 
   1  20   5        1.36      129.54     67.72 o 
   2  20   5      149.25       62.01     55.46 o 
   3  20   5       88.03      176.47     61.60 o 
   4  20   5        1.18      -39.64     80.93 o 
  -3  21   5      108.63      193.24     94.14 o 
  -2  21   5       41.04       13.21     80.93 o 
  -1  21   5        9.84       23.12     79.28 o 
   0  21   5       46.92      194.89     89.19 o 
   1  21   5      173.17      195.20    104.88 o 
   2  21   5       28.61       17.69     55.91 o 
   3  21   5      176.11      170.16     71.02 o 
 -11   0   6      215.34      318.26     65.27 o 
 -10   0   6     2311.30     2237.99    117.88 o 
  -9   0   6      522.27      579.41     52.94 o 
  -8   0   6     2132.05     2411.84    150.92 o 
  -7   0   6     4548.52     4577.30    120.09 o 
  -6   0   6     9887.89     9665.75    136.33 o 
  -5   0   6    10137.07    10811.64    173.62 o 
  -4   0   6     6354.39     6413.42    109.18 o 
  -3   0   6    18941.78    19080.36    244.05 o 
  -2   0   6     1213.82     1307.00     25.74 o 
  -1   0   6    92668.88    95679.85   2488.94 o 
   0   0   6     3446.90     3461.88     56.71 o 
   1   0   6    36129.08    36266.07    459.84 o 
   2   0   6       92.20       87.15     10.09 o 
   3   0   6     1373.73     1245.15     33.20 o 
   4   0   6     1958.49     2097.18     74.85 o 
   5   0   6   102666.98   100572.29   1249.64 o 
   6   0   6     1940.67     1865.95     86.53 o 
   7   0   6     8218.96     8052.73    224.15 o 
   8   0   6      199.52      215.08     48.20 o 
   9   0   6       61.58      186.63     74.32 o 
  10   0   6       30.92      -46.24     67.72 o 
  11   0   6     1353.48     1455.05    150.29 o 
 -11   1   6       85.11      177.49     43.85 o 
 -10   1   6        2.87      -35.82     34.17 o 
  -9   1   6      472.21      540.42     36.87 o 
  -8   1   6      607.94      568.68     33.55 o 
  -7   1   6      432.75      452.77     25.47 o 
  -6   1   6     1365.40     1300.50     28.70 o 
  -5   1   6     4272.14     3831.41     50.87 o 
  -4   1   6      922.24      958.70     23.96 o 
  -3   1   6     9583.12     9267.86     94.53 o 
  -2   1   6    17882.26    19511.68    181.07 o 
  -1   1   6   100818.38   101980.79   1121.60 o 
   0   1   6    93273.66    95837.65    989.11 o 
   1   1   6      794.33      789.97     14.93 o 
   2   1   6     9811.17     9727.34     91.90 o 
   3   1   6        1.53       -9.38      6.59 o 
   4   1   6     4610.22     4337.66     55.92 o 
   5   1   6        0.14      -17.70     11.80 o 
   6   1   6    10668.88    10517.36    185.43 o 
   7   1   6     2284.06     2234.28     72.54 o 
   8   1   6      658.89      643.79     45.54 o 
   9   1   6       35.47       48.40     46.12 o 
  10   1   6      532.92      431.07     67.74 o 
  11   1   6      128.54       -0.21     56.02 o 
 -11   2   6      148.65      137.51     50.30 o 
 -10   2   6     1805.92     1923.21     81.05 o 
  -9   2   6     1873.91     1955.70     60.22 o 
  -8   2   6     3707.33     3687.59     72.32 o 
  -7   2   6      239.17      252.12     21.64 o 
  -6   2   6      904.25      768.98     22.86 o 
  -5   2   6     6759.25     6915.07     88.69 o 
  -4   2   6       28.79       11.38      9.87 o 
  -3   2   6     6817.31     6614.98     66.65 o 
  -2   2   6    26772.71    28677.80    281.11 o 
  -1   2   6     7463.37     6989.71     75.63 o 
   0   2   6    64404.08    65824.01    637.58 o 
   1   2   6    37876.17    38809.75    437.64 o 
   2   2   6     2324.54     2136.21     33.41 o 
   3   2   6    11845.06    11375.67    114.26 o 
   4   2   6     2008.60     1927.05     31.52 o 
   5   2   6     4786.51     4791.07     69.79 o 
   6   2   6     6153.03     6006.66    167.35 o 
   7   2   6    11290.79    10638.69    195.00 o 
   8   2   6       82.00       50.08     30.68 o 
   9   2   6      313.82      272.74     57.59 o 
  10   2   6     4811.87     5028.91    183.25 o 
  11   2   6      401.02      461.44    136.26 o 
 -11   3   6      165.61      160.85     47.44 o 
 -10   3   6       35.32       88.76     37.28 o 
  -9   3   6      225.84      225.27     32.81 o 
  -8   3   6      190.85      140.30     25.14 o 
  -7   3   6     1565.07     1508.94     41.91 o 
  -6   3   6     3870.22     3944.03     63.00 o 
  -5   3   6      519.56      563.97     22.06 o 
  -4   3   6    27698.12    27082.42    275.72 o 
  -3   3   6     8552.49     8011.35     97.35 o 
  -2   3   6    12963.26    12801.91    143.64 o 
  -1   3   6    37684.89    38526.27    355.32 o 
   0   3   6    32503.12    32543.71    578.71 o 
   1   3   6    28293.58    28382.49    301.27 o 
   2   3   6     3536.91     3324.83     55.18 o 
   3   3   6       50.67      112.35     16.55 o 
   4   3   6      545.18      491.34     19.47 o 
   5   3   6     7733.49     7724.90    101.03 o 
   6   3   6     2007.50     1971.62     63.62 o 
   7   3   6     1935.79     1936.89     67.56 o 
   8   3   6     1109.02     1243.70     58.52 o 
   9   3   6        5.47       10.72     45.85 o 
  10   3   6     1256.05     1120.25    107.35 o 
  11   3   6        1.50       25.45     56.63 o 
 -11   4   6        5.06      -32.32     35.46 o 
 -10   4   6       31.89       18.12     33.89 o 
  -9   4   6      921.03      993.59     66.46 o 
  -8   4   6     2179.85     2234.04     55.90 o 
  -7   4   6      214.28      232.99     23.01 o 
  -6   4   6      319.73      314.25     18.16 o 
  -5   4   6     1818.07     1649.19     36.04 o 
  -4   4   6      101.30       71.58     13.17 o 
  -3   4   6     1425.75     1403.77     40.07 o 
  -2   4   6       40.05       73.69      8.23 o 
  -1   4   6    35147.28    36331.10    353.40 o 
   0   4   6    17811.02    17480.69    178.34 o 
   1   4   6      464.25      494.67     17.59 o 
   2   4   6      453.57      442.44     18.12 o 
   3   4   6     6703.47     6615.57     82.81 o 
   4   4   6    21427.26    20634.83    221.21 o 
   5   4   6    17731.67    16744.00    200.68 o 
   6   4   6     3895.65     3722.97     90.94 o 
   7   4   6      545.32      587.48     76.76 o 
   8   4   6      721.33      718.08     89.19 o 
   9   4   6     1183.33     1056.17     81.35 o 
  10   4   6      373.72      402.99     66.96 o 
  11   4   6        1.10       12.11     55.48 o 
 -11   5   6       28.85       14.17     37.01 o 
 -10   5   6      276.05      321.17     39.09 o 
  -9   5   6     1182.07     1177.39     68.03 o 
  -8   5   6       50.77       88.62     22.52 o 
  -7   5   6      475.09      443.38     24.71 o 
  -6   5   6     7659.77     7772.50    103.76 o 
  -5   5   6     2505.77     2442.56     42.45 o 
  -4   5   6     4945.13     4950.87     68.15 o 
  -3   5   6      382.57      298.69     15.87 o 
  -2   5   6     2066.31     1812.63     30.40 o 
  -1   5   6    13830.44    13193.30    130.45 o 
   0   5   6     7357.07     7428.10     84.03 o 
   1   5   6     4080.62     3811.80     68.87 o 
   2   5   6      349.07      315.42     22.82 o 
   3   5   6     4073.55     4250.93     60.30 o 
   4   5   6        9.38       20.73     12.30 o 
   5   5   6       31.29       -4.52     14.40 o 
   6   5   6     1104.46     1169.96     46.72 o 
   7   5   6     2823.00     3055.10    107.04 o 
   8   5   6      125.06      201.98     48.72 o 
   9   5   6      112.80       77.06     49.54 o 
  10   5   6      671.27      676.64     75.88 o 
  11   5   6      522.47      620.81     79.39 o 
 -11   6   6       38.22       73.09     45.62 o 
 -10   6   6      239.51      195.10     52.87 o 
  -9   6   6     1819.94     1902.10     64.94 o 
  -8   6   6       12.74        6.83     20.17 o 
  -7   6   6      671.38      626.90     31.39 o 
  -6   6   6      596.83      547.44     24.51 o 
  -5   6   6     3437.19     3586.20     54.49 o 
  -4   6   6     2434.85     2393.50     45.82 o 
  -3   6   6     1545.41     1586.23     33.96 o 
  -2   6   6     2289.41     2329.00     33.38 o 
  -1   6   6      241.03      293.42     13.05 o 
   0   6   6    13818.70    13582.07    144.03 o 
   1   6   6    14731.66    14752.04    166.99 o 
   2   6   6    14180.67    13752.39    159.62 o 
   3   6   6      143.95       79.51     15.25 o 
   4   6   6     5425.23     5776.06     75.68 o 
   5   6   6     1019.48     1014.16     32.22 o 
   6   6   6       15.02       39.71     22.61 o 
   7   6   6      978.52      915.22     45.03 o 
   8   6   6       14.94        0.07     40.67 o 
   9   6   6      686.12      763.15    159.38 o 
  10   6   6       16.89       36.30     52.90 o 
  11   6   6      596.86      688.34     82.52 o 
 -11   7   6       35.43       69.63     58.25 o 
 -10   7   6       60.92       21.25     34.32 o 
  -9   7   6      445.20      387.88     42.84 o 
  -8   7   6      877.73      924.49     38.82 o 
  -7   7   6     2649.74     2635.75     54.99 o 
  -6   7   6      142.75      165.57     18.29 o 
  -5   7   6        9.55        7.35     12.70 o 
  -4   7   6     9872.93     9035.24    115.56 o 
  -3   7   6    16967.54    16922.91    181.49 o 
  -2   7   6     1396.45     1334.15     24.86 o 
  -1   7   6      645.63      573.70     21.52 o 
   0   7   6     4117.83     4258.52     57.24 o 
   1   7   6     1257.05     1511.96     30.43 o 
   2   7   6    30511.74    30365.83    358.05 o 
   3   7   6     1011.49      956.32     40.27 o 
   4   7   6      108.70      123.56     17.00 o 
   5   7   6     4777.22     4885.31     79.43 o 
   6   7   6      340.80      371.70     25.65 o 
   7   7   6      718.91      744.18     42.02 o 
   8   7   6      203.04      199.50     49.57 o 
   9   7   6      810.63      828.36     74.99 o 
  10   7   6      281.97      171.96     58.25 o 
  11   7   6      253.16      199.80     63.00 o 
 -11   8   6      244.65      284.33     54.65 o 
 -10   8   6       56.38       11.77     41.89 o 
  -9   8   6     1583.31     1428.30     82.28 o 
  -8   8   6     1237.60     1149.33     42.01 o 
  -7   8   6     2207.78     2404.73     52.64 o 
  -6   8   6       43.83        5.44     15.69 o 
  -5   8   6     7564.92     7866.52    121.85 o 
  -4   8   6     1477.66     1443.59     32.14 o 
  -3   8   6     3217.18     3262.53     45.70 o 
  -2   8   6    13808.70    14174.69    153.65 o 
  -1   8   6     6429.78     6312.93     78.41 o 
   0   8   6     2619.07     2601.24     42.12 o 
   1   8   6      601.42      688.94     22.08 o 
   2   8   6    10786.93    10561.21    131.32 o 
   3   8   6      184.83      174.33     21.33 o 
   4   8   6     3036.65     2968.32     60.49 o 
   5   8   6     1008.67      995.72     62.69 o 
   6   8   6     1168.57     1246.34     41.29 o 
   7   8   6      621.22      581.52     39.84 o 
   8   8   6     1000.02      853.08     90.01 o 
   9   8   6       65.21       26.78     48.20 o 
  10   8   6      139.24      112.54     96.62 o 
  11   8   6      349.51      320.41    104.05 o 
 -10   9   6      168.70      104.12     56.07 o 
  -9   9   6      791.93      867.87     67.82 o 
  -8   9   6      970.12      846.20     64.12 o 
  -7   9   6        5.32       12.14     19.06 o 
  -6   9   6     1229.87     1276.22     35.94 o 
  -5   9   6        1.84      -22.72     15.15 o 
  -4   9   6      155.83      112.70     13.11 o 
  -3   9   6    18088.48    18126.62    171.46 o 
  -2   9   6      590.10      725.35     26.05 o 
  -1   9   6     6079.97     6576.00     91.93 o 
   0   9   6    12873.04    12987.85    144.64 o 
   1   9   6      190.14      228.47     17.74 o 
   2   9   6     5676.57     5846.01     79.02 o 
   3   9   6     8600.62     8750.20    140.15 o 
   4   9   6      574.90      591.40     32.10 o 
   5   9   6      189.06      162.63     22.59 o 
   6   9   6     2158.67     2148.72     54.71 o 
   7   9   6      517.18      569.76     49.07 o 
   8   9   6       41.44      -13.26     43.24 o 
   9   9   6      187.19      148.68     52.78 o 
  10   9   6       34.57       56.15     82.58 o 
 -10  10   6      120.98      101.29     45.79 o 
  -9  10   6       16.31       26.29     40.85 o 
  -8  10   6     1256.45     1322.73     76.46 o 
  -7  10   6     3289.14     3295.16     97.01 o 
  -6  10   6       79.44       77.78     24.78 o 
  -5  10   6      740.91      654.23     30.47 o 
  -4  10   6     1637.66     1459.28     31.92 o 
  -3  10   6      420.12      385.10     29.59 o 
  -2  10   6     5040.69     5174.57     80.12 o 
  -1  10   6     1685.79     1700.34     40.35 o 
   0  10   6     2853.95     2911.05     48.06 o 
   1  10   6      556.59      642.47     23.05 o 
   2  10   6      732.77      689.42     27.30 o 
   3  10   6    15867.37    16186.42    207.96 o 
   4  10   6      901.61      952.82     39.11 o 
   5  10   6       62.54       10.27     19.60 o 
   6  10   6     2924.74     2397.00     56.52 o 
   7  10   6       11.36      -20.24     33.23 o 
   8  10   6       21.00      -28.08     69.37 o 
   9  10   6     1850.99     1957.13    165.16 o 
  10  10   6      126.16       28.08     80.93 o 
 -10  11   6      256.86      214.98     51.47 o 
  -9  11   6      408.64      305.79     52.47 o 
  -8  11   6       28.99       59.24     39.58 o 
  -7  11   6      149.14      199.86     43.72 o 
  -6  11   6     1044.55      994.87     62.53 o 
  -5  11   6     1310.98     1342.15     71.79 o 
  -4  11   6     2168.94     2070.05     47.02 o 
  -3  11   6     2599.34     2617.56     83.55 o 
  -2  11   6      796.93      892.84     39.42 o 
  -1  11   6     2255.40     1977.20     48.32 o 
   0  11   6      766.32      817.78     32.89 o 
   1  11   6      166.00      130.65     17.70 o 
   2  11   6     1831.79     1855.97     45.01 o 
   3  11   6      745.91      720.05     31.10 o 
   4  11   6      229.46      222.35     28.55 o 
   5  11   6     2099.86     2053.49     54.40 o 
   6  11   6        3.84      -22.64     32.24 o 
   7  11   6        9.39       13.21     46.71 o 
   8  11   6       56.70     -101.57     67.72 o 
   9  11   6       31.03        8.26     75.97 o 
  10  11   6       26.79      176.72     92.49 o 
  -9  12   6      122.78       84.56     57.93 o 
  -8  12   6       19.44       13.88     41.42 o 
  -7  12   6       26.95       45.85     37.40 o 
  -6  12   6      259.22      142.14     33.96 o 
  -5  12   6      492.34      528.51     37.94 o 
  -4  12   6     1614.43     1394.87     69.27 o 
  -3  12   6      486.55      599.62     36.84 o 
  -2  12   6     3315.89     3464.64     74.46 o 
  -1  12   6     4027.67     3842.64     78.64 o 
   0  12   6      227.55      210.06     18.14 o 
   1  12   6      309.89      287.00     25.06 o 
   2  12   6     2788.57     2871.17     58.97 o 
   3  12   6     1547.00     1693.10     63.80 o 
   4  12   6     2075.63     2075.67     63.57 o 
   5  12   6      974.56      899.67     45.55 o 
   6  12   6     2334.31     1976.06    103.70 o 
   7  12   6      445.53      412.42     70.19 o 
   8  12   6     1896.54     2025.45    119.86 o 
   9  12   6        5.07       85.88     79.28 o 
  -9  13   6       25.65       62.90     44.56 o 
  -8  13   6      113.90       48.23     41.55 o 
  -7  13   6       41.06       50.98     40.75 o 
  -6  13   6       19.99      -34.13     33.90 o 
  -5  13   6      866.92      752.24     46.40 o 
  -4  13   6     1742.09     1898.68     60.55 o 
  -3  13   6      750.47      711.39     36.36 o 
  -2  13   6     2538.11     2440.44     62.35 o 
  -1  13   6        7.89       38.27     20.50 o 
   0  13   6       49.84       93.44     22.70 o 
   1  13   6        1.95       13.96     19.54 o 
   2  13   6      672.38      735.15     38.31 o 
   3  13   6      332.04      364.61     33.78 o 
   4  13   6      622.14      686.59     42.13 o 
   5  13   6       50.76       97.33     49.80 o 
   6  13   6      135.08      101.18     42.32 o 
   7  13   6       74.41      125.41     52.90 o 
   8  13   6        0.19      -54.09     51.88 o 
   9  13   6      160.75       89.19     82.58 o 
  -9  14   6        6.34      -41.12     44.34 o 
  -8  14   6       22.64      -19.69     40.45 o 
  -7  14   6      228.35      310.92     55.38 o 
  -6  14   6       26.83       54.06     38.07 o 
  -5  14   6      501.06      510.71     48.96 o 
  -4  14   6      224.34      122.71     43.24 o 
  -3  14   6      524.61      496.84     41.16 o 
  -2  14   6      108.61      107.05     24.70 o 
  -1  14   6     1320.88     1471.99     48.82 o 
   0  14   6      363.44      353.97     37.38 o 
   1  14   6      218.43      220.55     34.74 o 
   2  14   6     8344.50     8336.90    169.45 o 
   3  14   6      518.87      593.17     39.37 o 
   4  14   6      210.81      200.82     46.16 o 
   5  14   6      404.95      396.02     46.49 o 
   6  14   6       17.80      -53.93     35.95 o 
   7  14   6      739.78      734.98     99.65 o 
   8  14   6     3973.34     3732.04    523.55 o 
   9  14   6      242.17      260.95     92.49 o 
  -8  15   6       29.96      107.74     53.03 o 
  -7  15   6       16.30        9.89     40.46 o 
  -6  15   6       27.21        8.98     36.32 o 
  -5  15   6      102.53      113.14     37.94 o 
  -4  15   6     1808.64     1612.51     70.26 o 
  -3  15   6      119.01      119.89     28.23 o 
  -2  15   6        2.69      -16.11     22.73 o 
  -1  15   6      106.99      149.18     34.19 o 
   0  15   6     1086.48     1243.23     60.31 o 
   1  15   6      466.19      420.05     41.90 o 
   2  15   6       78.63        2.02     38.69 o 
   3  15   6      433.89      508.98     63.64 o 
   4  15   6       23.28       31.56     48.68 o 
   5  15   6      489.81      485.82     52.10 o 
   6  15   6      159.90       85.66     41.78 o 
   7  15   6        1.47        7.58     51.93 o 
   8  15   6        2.78      -11.71    113.13 o 
  -8  16   6      369.78      309.59     54.28 o 
  -7  16   6      640.79      752.49    107.29 o 
  -6  16   6      186.59      234.15     45.92 o 
  -5  16   6       66.81       69.06     45.23 o 
  -4  16   6       62.87      120.55     46.71 o 
  -3  16   6      229.95      198.19     75.97 o 
  -2  16   6     3275.08     3004.24    191.58 o 
  -1  16   6       34.17      -16.32     38.80 o 
   0  16   6     3007.13     3036.57    130.48 o 
   1  16   6       74.51       74.15     45.37 o 
   2  16   6       15.14       -4.31     47.07 o 
   3  16   6      182.26      301.42     58.39 o 
   4  16   6     1922.41     1838.57    106.97 o 
   5  16   6      347.90      448.99    148.64 o 
   6  16   6      767.98      800.18     82.82 o 
   7  16   6      456.87      280.60     66.54 o 
   8  16   6       69.30       37.37     56.42 o 
  -7  17   6       30.26       95.34     44.66 o 
  -6  17   6      267.87      271.46     61.90 o 
  -5  17   6       40.46       26.43     82.58 o 
  -4  17   6     1125.36     1101.61    130.48 o 
  -3  17   6      122.83       64.41     75.97 o 
  -2  17   6     1012.21     1172.63    128.82 o 
  -1  17   6      562.71      522.03     61.07 o 
   0  17   6     1921.62     2216.31    107.91 o 
   1  17   6      347.03      383.75     59.42 o 
   2  17   6       61.13       85.42     55.33 o 
   3  17   6      101.12        3.64     49.01 o 
   4  17   6        5.99       65.51     51.96 o 
   5  17   6      308.34      264.27     71.02 o 
   6  17   6       38.58       62.76     77.62 o 
   7  17   6      197.80       87.53     84.23 o 
  -6  18   6       84.39       77.62     89.19 o 
  -5  18   6       75.47       90.84     82.58 o 
  -4  18   6       42.11       42.94     80.93 o 
  -3  18   6      278.68      150.29     84.23 o 
  -2  18   6       74.18       37.99     72.67 o 
  -1  18   6      196.48       42.94     77.62 o 
   0  18   6      282.90      203.92     54.55 o 
   1  18   6        7.13       -5.75     46.03 o 
   2  18   6     1865.77     1954.58    110.93 o 
   3  18   6       74.00       45.42     56.06 o 
   4  18   6      440.06      468.73     70.30 o 
   5  18   6      128.37      175.40     61.24 o 
   6  18   6      288.86      485.57    109.00 o 
  -5  19   6        4.20      -69.37     79.28 o 
  -4  19   6      571.99      462.44    110.66 o 
  -3  19   6     1543.98     1638.38    161.86 o 
  -2  19   6      709.34      731.65    120.57 o 
  -1  19   6        9.94       23.12     77.62 o 
   0  19   6       44.37       -5.58     56.15 o 
   1  19   6        0.32      -14.04     49.05 o 
   2  19   6      244.58      218.48     64.41 o 
   3  19   6       42.80       -4.92     51.88 o 
   4  19   6      221.01      197.58     75.15 o 
   5  19   6      394.61      503.73    115.61 o 
  -4  20   6       37.26       11.56     85.88 o 
  -3  20   6       35.30       51.20     79.28 o 
  -2  20   6      263.17      269.21     97.44 o 
  -1  20   6      468.73      492.17    109.00 o 
   0  20   6      231.34      184.98     90.84 o 
   1  20   6        1.12      -15.34     50.31 o 
   2  20   6      255.23      259.83    116.44 o 
   3  20   6      131.28      162.61     61.30 o 
   4  20   6      764.62      624.30    120.57 o 
  -2  21   6       60.01       99.10     89.19 o 
  -1  21   6     1577.28     1681.32    165.16 o 
   0  21   6      221.88      161.86     92.49 o 
   1  21   6        0.08       72.67     85.88 o 
   2  21   6       10.79        0.00     53.72 o 
 -11   1   7       28.81        2.06     36.26 o 
 -10   1   7      178.62      194.28     48.63 o 
  -9   1   7      933.36      822.89     41.87 o 
  -8   1   7        6.92        9.97     21.18 o 
  -7   1   7      431.67      478.64     31.86 o 
  -6   1   7     2331.57     2500.88     46.44 o 
  -5   1   7     5028.33     4856.73     76.95 o 
  -4   1   7    12458.17    11435.74    112.51 o 
  -3   1   7     2322.77     2354.60     32.19 o 
  -2   1   7     1377.94     1700.46     24.73 o 
  -1   1   7   125576.95   125452.84   1381.75 o 
   0   1   7    15961.69    15735.05    159.66 o 
   1   1   7     5281.41     5399.38     56.65 o 
   2   1   7     3021.30     2951.11     34.47 o 
   3   1   7        1.11       -3.03      7.12 o 
   4   1   7       17.21        0.68      9.90 o 
   5   1   7      208.64      243.21     16.32 o 
   6   1   7        0.69       19.64     24.67 o 
   7   1   7       26.02       67.19     27.92 o 
   8   1   7       27.80       54.76     32.49 o 
   9   1   7      300.77      200.67     53.72 o 
  10   1   7      773.69     1006.31     87.00 o 
  11   1   7       76.36      164.62     66.89 o 
 -11   2   7       10.67       54.80     38.77 o 
 -10   2   7       66.04       62.15     36.34 o 
  -9   2   7     2303.48     2378.10     85.65 o 
  -8   2   7     1479.76     1469.68     44.70 o 
  -7   2   7       26.88      -13.47     16.26 o 
  -6   2   7      479.58      508.92     23.02 o 
  -5   2   7    26065.67    27370.26    301.10 o 
  -4   2   7     2463.32     2690.09     43.49 o 
  -3   2   7     3776.59     3436.84     39.32 o 
  -2   2   7    36852.45    37638.17    327.46 o 
  -1   2   7    15062.05    16132.41    162.88 o 
   0   2   7    10005.88    10756.26    112.66 o 
   1   2   7    85762.59    83169.90    897.89 o 
   2   2   7     2823.77     2681.77     39.75 o 
   3   2   7     6925.93     6961.44     76.91 o 
   4   2   7     2197.46     2055.01     37.26 o 
   5   2   7      519.67      512.41     19.53 o 
   6   2   7     1087.23     1091.57     58.40 o 
   7   2   7     2397.39     2316.22     89.16 o 
   8   2   7     7307.32     7103.17    189.99 o 
   9   2   7        2.70      -45.91     43.78 o 
  10   2   7       47.48      113.08     57.08 o 
  11   2   7      203.75      211.99     65.98 o 
 -11   3   7      251.82      254.87     44.70 o 
 -10   3   7      505.53      446.21     48.31 o 
  -9   3   7     1536.50     1519.73     49.42 o 
  -8   3   7      237.74      216.13     24.67 o 
  -7   3   7     4774.72     4995.56     83.38 o 
  -6   3   7     5961.71     6161.55     85.40 o 
  -5   3   7      825.11      856.10     25.77 o 
  -4   3   7    13869.46    13223.92    154.93 o 
  -3   3   7     4160.33     4159.07     50.69 o 
  -2   3   7       92.11      104.78      9.88 o 
  -1   3   7     3043.15     3769.80     47.17 o 
   0   3   7     5207.26     5609.81     65.28 o 
   1   3   7    21619.92    21748.23    253.57 o 
   2   3   7    28979.35    29268.11    279.62 o 
   3   3   7      251.04      341.98     14.90 o 
   4   3   7     2704.03     2967.36     46.66 o 
   5   3   7     1703.79     1850.66     40.62 o 
   6   3   7       11.10       16.07     21.23 o 
   7   3   7      237.28      196.39     31.98 o 
   8   3   7      290.11      293.03     66.89 o 
   9   3   7      693.42      711.45     70.47 o 
  10   3   7      195.98      208.97     61.10 o 
  11   3   7      263.25      227.53     66.44 o 
 -11   4   7       12.77        4.40     36.94 o 
 -10   4   7      122.48       85.78     36.60 o 
  -9   4   7     2841.51     3036.83     75.33 o 
  -8   4   7     3265.04     3308.97     69.04 o 
  -7   4   7      915.71      902.92     47.36 o 
  -6   4   7      780.53      783.33     26.19 o 
  -5   4   7    12646.52    13095.88    149.56 o 
  -4   4   7     9716.24     9317.50    117.79 o 
  -3   4   7     9243.52     9175.95    110.25 o 
  -2   4   7     8454.70     8649.03     96.25 o 
  -1   4   7    35057.38    35015.04    323.20 o 
   0   4   7      729.54      767.85     27.36 o 
   1   4   7      241.32      278.61     14.06 o 
   2   4   7    38571.86    38076.32    434.24 o 
   3   4   7     5404.67     6196.16     79.60 o 
   4   4   7     1301.89     1762.65     41.98 o 
   5   4   7    14211.32    13706.33    170.56 o 
   6   4   7    13267.58    12459.74    213.69 o 
   7   4   7      277.26      313.06     30.96 o 
   8   4   7     4714.67     4769.04    214.71 o 
   9   4   7       69.17      126.79     80.10 o 
  10   4   7      126.25       94.18     54.85 o 
  11   4   7      198.79      211.78     63.64 o 
 -11   5   7      341.40      399.35     53.16 o 
 -10   5   7      216.66      287.71     37.36 o 
  -9   5   7      782.18      797.77     45.22 o 
  -8   5   7      135.41      117.10     24.75 o 
  -7   5   7      319.63      276.91     22.00 o 
  -6   5   7      468.02      410.29     22.17 o 
  -5   5   7      662.07      812.54     26.14 o 
  -4   5   7     2902.75     2606.29     44.42 o 
  -3   5   7      509.51      432.19     18.30 o 
  -2   5   7    12208.58    12027.13    138.34 o 
  -1   5   7     5251.52     4939.83     65.58 o 
   0   5   7     5326.45     5088.03     63.48 o 
   1   5   7     8006.03     8225.48    109.10 o 
   2   5   7       48.17       43.50     12.87 o 
   3   5   7    11634.42    12203.27    147.75 o 
   4   5   7      178.98       99.08     14.77 o 
   5   5   7      243.94      180.40     20.07 o 
   6   5   7      266.89      284.62     28.58 o 
   7   5   7      489.23      496.71     36.03 o 
   8   5   7      727.43      757.13     86.71 o 
   9   5   7      945.67     1080.87     82.52 o 
  10   5   7      267.15      287.63     63.26 o 
  11   5   7      249.68      162.71     62.93 o 
 -11   6   7       73.45       39.68     37.68 o 
 -10   6   7      671.50      699.07     46.14 o 
  -9   6   7      637.33      667.96     43.41 o 
  -8   6   7      182.23      144.19     22.88 o 
  -7   6   7     3571.69     3613.79     71.11 o 
  -6   6   7       66.97       44.53     16.94 o 
  -5   6   7    12945.92    12721.73    138.71 o 
  -4   6   7     2329.58     2365.71     45.77 o 
  -3   6   7    39889.25    39902.96    423.87 o 
  -2   6   7     2257.03     2511.53     39.71 o 
  -1   6   7      837.56     1043.95     21.68 o 
   0   6   7     8336.42     8291.90     94.71 o 
   1   6   7    32829.10    32882.01    349.98 o 
   2   6   7      449.96      354.61     18.48 o 
   3   6   7    12795.85    13002.99    156.56 o 
   4   6   7    17784.92    16440.05    184.63 o 
   5   6   7     4723.58     4590.32     81.81 o 
   6   6   7     1261.33     1173.72     39.80 o 
   7   6   7     2706.94     2838.16    101.98 o 
   8   6   7      155.90      141.39     47.71 o 
   9   6   7      105.31      -10.18     46.12 o 
  10   6   7     3693.12     3637.33    152.33 o 
  11   6   7        1.63      -12.65     57.59 o 
 -11   7   7        5.72      -12.94     41.36 o 
 -10   7   7       60.53      124.44     32.37 o 
  -9   7   7      509.70      519.34     46.01 o 
  -8   7   7       65.24      126.47     23.04 o 
  -7   7   7      215.96      179.85     21.86 o 
  -6   7   7     1394.35     1479.54     52.03 o 
  -5   7   7       44.94       62.81     14.51 o 
  -4   7   7      844.16      891.73     30.70 o 
  -3   7   7     3826.66     4025.15     60.03 o 
  -2   7   7     1432.76     1491.86     26.99 o 
  -1   7   7      796.11      649.11     19.24 o 
   0   7   7     1521.25     1451.65     29.36 o 
   1   7   7      411.17      501.02     19.38 o 
   2   7   7     1125.34     1044.02     32.11 o 
   3   7   7     7329.39     7661.90    103.64 o 
   4   7   7      447.45      436.66     21.64 o 
   5   7   7      275.83      284.28     22.12 o 
   6   7   7        4.49       14.88     18.61 o 
   7   7   7     1683.56     1522.55     63.11 o 
   8   7   7      203.78      203.43     48.80 o 
   9   7   7      500.98      513.84     65.60 o 
  10   7   7        1.49      -20.64     49.05 o 
  11   7   7      159.35      154.23     69.37 o 
 -10   8   7      107.75       55.41     53.94 o 
  -9   8   7        6.54      -24.27     31.34 o 
  -8   8   7      539.18      546.61     33.01 o 
  -7   8   7      478.81      456.35     26.88 o 
  -6   8   7      174.81      213.13     24.34 o 
  -5   8   7     1134.51     1097.58     31.18 o 
  -4   8   7     1485.47     1493.78     37.37 o 
  -3   8   7      253.45      286.74     16.00 o 
  -2   8   7    12764.18    12660.53    132.14 o 
  -1   8   7    22376.40    22627.51    233.49 o 
   0   8   7     4569.39     4998.10     91.57 o 
   1   8   7     5946.21     5843.01     76.05 o 
   2   8   7    19944.69    19324.13    220.72 o 
   3   8   7       50.53       60.88     16.65 o 
   4   8   7     1100.28     1117.92     71.49 o 
   5   8   7      139.91      129.22     19.21 o 
   6   8   7     1769.28     1770.87     50.42 o 
   7   8   7     5837.91     6085.94    178.62 o 
   8   8   7     1454.63     1773.63    118.91 o 
   9   8   7       86.33       -6.38    147.82 o 
  10   8   7      492.04      621.62     75.24 o 
 -10   9   7      244.03      267.32     54.05 o 
  -9   9   7      381.13      412.94     54.65 o 
  -8   9   7     3101.72     3188.90    114.73 o 
  -7   9   7      246.57      223.67     25.93 o 
  -6   9   7       91.43       47.82     17.24 o 
  -5   9   7     2817.58     2625.70     55.22 o 
  -4   9   7     1829.85     1718.34     38.18 o 
  -3   9   7     1575.53     1711.68     31.45 o 
  -2   9   7        0.92       -7.69     11.04 o 
  -1   9   7     4113.42     3855.46     56.17 o 
   0   9   7     4674.89     4541.07     63.86 o 
   1   9   7     7840.90     7880.96     97.80 o 
   2   9   7     4451.06     4490.20     66.25 o 
   3   9   7     3286.28     3289.71     87.06 o 
   4   9   7     1893.82     1782.69     51.64 o 
   5   9   7      767.08      727.78     31.12 o 
   6   9   7      105.38      150.47     23.86 o 
   7   9   7      135.44      166.72     54.50 o 
   8   9   7      672.78      577.20    100.75 o 
   9   9   7       11.27      -53.52     75.97 o 
  10   9   7        1.14        4.95     77.62 o 
 -10  10   7      186.87      258.59     60.12 o 
  -9  10   7        3.99       14.37     39.52 o 
  -8  10   7     1075.86     1035.19     77.94 o 
  -7  10   7      182.78      201.47     31.99 o 
  -6  10   7     3205.12     3112.72     78.54 o 
  -5  10   7      517.06      526.01     32.62 o 
  -4  10   7    16939.23    16883.32    211.63 o 
  -3  10   7     3061.69     2977.23     42.70 o 
  -2  10   7      264.47      249.93     24.11 o 
  -1  10   7      307.47      304.00     18.44 o 
   0  10   7     4739.53     4937.99     72.93 o 
   1  10   7      959.58     1004.89     30.51 o 
   2  10   7    13485.30    13850.73    168.15 o 
   3  10   7     2518.13     2419.80     54.29 o 
   4  10   7     4604.94     4512.10     90.11 o 
   5  10   7     3921.58     3614.88     75.16 o 
   6  10   7        0.54        4.03     20.83 o 
   7  10   7      108.75       56.35     46.24 o 
   8  10   7        3.38      -39.09     43.50 o 
   9  10   7     2037.68     1798.58    158.55 o 
  10  10   7       47.23      -26.43     75.97 o 
 -10  11   7      195.75      125.73     47.88 o 
  -9  11   7      118.68      156.82     53.74 o 
  -8  11   7       26.46       45.78     39.31 o 
  -7  11   7      186.07      218.83     43.83 o 
  -6  11   7      868.91      696.50     38.61 o 
  -5  11   7        5.00        9.49     28.99 o 
  -4  11   7      309.37      238.20     23.25 o 
  -3  11   7      598.72      525.49     29.26 o 
  -2  11   7     1142.55     1225.57     38.44 o 
  -1  11   7     9239.46     9640.89    138.07 o 
   0  11   7     6367.30     6513.17     90.99 o 
   1  11   7      574.47      591.00     26.39 o 
   2  11   7      225.48      236.84     22.18 o 
   3  11   7     1602.09     1636.73     45.38 o 
   4  11   7      212.52      153.70     30.71 o 
   5  11   7      358.03      269.32     27.73 o 
   6  11   7       78.65       46.48     56.00 o 
   7  11   7       61.13       -7.87     44.95 o 
   8  11   7      124.67       92.49     77.62 o 
   9  11   7       72.37      100.75     80.93 o 
  10  11   7      296.93      327.01    100.75 o 
  -9  12   7       66.43       46.50     42.85 o 
  -8  12   7      809.58      687.56     65.67 o 
  -7  12   7      187.92      159.33     42.76 o 
  -6  12   7     3579.87     3813.41    104.07 o 
  -5  12   7       64.28       72.51     33.02 o 
  -4  12   7       74.97       69.57     21.77 o 
  -3  12   7     1040.43      996.97     41.18 o 
  -2  12   7     6023.50     6081.60    108.45 o 
  -1  12   7      373.19      431.61     36.61 o 
   0  12   7     6449.24     6634.78     99.26 o 
   1  12   7     6230.85     6090.52     95.08 o 
   2  12   7      441.38      512.06     27.47 o 
   3  12   7      779.71      807.81     33.87 o 
   4  12   7      986.67     1039.27     39.84 o 
   5  12   7     2012.98     2144.37     88.38 o 
   6  12   7      348.80      280.18     56.20 o 
   7  12   7     6830.86     7275.41    493.00 o 
   8  12   7      427.92      531.81    104.05 o 
   9  12   7      574.64      612.74    112.31 o 
  -9  13   7      130.91      108.44     53.85 o 
  -8  13   7       85.21       38.14     61.54 o 
  -7  13   7     3659.58     3754.82    125.32 o 
  -6  13   7      803.74      833.11     59.32 o 
  -5  13   7      264.25      253.20     51.64 o 
  -4  13   7     1935.98     2003.23    130.40 o 
  -3  13   7     4320.53     4379.93    146.37 o 
  -2  13   7      304.52      310.01     28.09 o 
  -1  13   7        2.33        7.55     20.65 o 
   0  13   7     2367.19     2271.18     59.28 o 
   1  13   7     5650.04     5678.10    104.86 o 
   2  13   7    14074.09    14687.87    219.58 o 
   3  13   7      882.99      907.18     44.67 o 
   4  13   7      336.27      280.71     34.11 o 
   5  13   7       22.39       14.55     33.59 o 
   6  13   7     1114.33      962.65     79.23 o 
   7  13   7       49.07      -12.28     60.28 o 
   8  13   7      789.48      662.18     78.82 o 
   9  13   7       10.01      -49.55     75.97 o 
  -9  14   7       82.25       11.67     46.30 o 
  -8  14   7      525.85      523.46     64.99 o 
  -7  14   7        0.14      -13.31     38.46 o 
  -6  14   7     4564.77     4393.64    180.34 o 
  -5  14   7      567.54      488.80     47.80 o 
  -4  14   7     1791.99     1851.31    103.97 o 
  -3  14   7      444.17      429.70     39.33 o 
  -2  14   7     2260.24     2162.14     60.70 o 
  -1  14   7      201.46      165.50     25.77 o 
   0  14   7     4045.79     3947.68     84.10 o 
   1  14   7       35.95       51.16     30.69 o 
   2  14   7       83.78      122.24     34.57 o 
   3  14   7      170.59      237.68     36.02 o 
   4  14   7      495.57      456.42     46.87 o 
   5  14   7     2638.81     2683.33    175.68 o 
   6  14   7       23.08       90.71     41.68 o 
   7  14   7     1517.15     1347.95     79.06 o 
   8  14   7      330.09      271.92     68.31 o 
  -8  15   7      135.51       87.40     45.86 o 
  -7  15   7      411.38      368.18     53.11 o 
  -6  15   7     1098.04     1100.08     85.28 o 
  -5  15   7       16.33      -13.89     32.72 o 
  -4  15   7      299.05      357.93     41.78 o 
  -3  15   7       98.03      146.91     36.69 o 
  -2  15   7      910.91      964.04     55.71 o 
  -1  15   7     4849.64     4700.29    115.56 o 
   0  15   7      879.45      969.82     53.22 o 
   1  15   7      157.93      146.29     34.70 o 
   2  15   7      215.03      104.94     40.82 o 
   3  15   7      137.77      132.24     69.37 o 
   4  15   7      641.52      608.82     69.48 o 
   5  15   7      204.03      177.22     42.99 o 
   6  15   7        4.41        0.60     40.32 o 
   7  15   7       26.71      -10.89     40.51 o 
   8  15   7      129.80      118.16     58.97 o 
  -7  16   7       87.95       41.85     41.57 o 
  -6  16   7       45.88       30.60     38.26 o 
  -5  16   7       86.81       31.76     23.66 o 
  -4  16   7      885.75      887.69     57.00 o 
  -3  16   7      164.19      181.67     79.28 o 
  -2  16   7      158.23      133.78     75.97 o 
  -1  16   7      132.21      127.00     44.43 o 
   0  16   7        2.01       40.17     42.79 o 
   1  16   7      108.08      191.81     51.23 o 
   2  16   7        2.94       62.08    113.96 o 
   3  16   7      295.65       83.68     48.88 o 
   4  16   7      207.67      312.83     64.10 o 
   5  16   7     2033.47     2137.80    153.60 o 
   6  16   7      420.66      519.42     74.63 o 
   7  16   7      103.98      109.00     82.58 o 
  -7  17   7       76.00      121.98     45.81 o 
  -6  17   7        6.98       55.30     51.18 o 
  -5  17   7        0.86      -47.90     74.32 o 
  -4  17   7      294.66      284.07     90.84 o 
  -3  17   7      591.54      928.19    122.22 o 
  -2  17   7       52.80       28.08     72.67 o 
  -1  17   7        0.81      -18.17     66.06 o 
   0  17   7       98.73       65.33     48.20 o 
   1  17   7       20.68      -19.12     45.37 o 
   2  17   7     1258.74     1228.57    119.74 o 
   3  17   7      539.84      678.71     73.55 o 
   4  17   7      911.86      774.11    104.05 o 
   5  17   7      180.10      196.96     61.93 o 
   6  17   7       14.28        9.91     71.02 o 
   7  17   7       36.61       14.86     84.23 o 
  -6  18   7      145.96       34.68     79.28 o 
  -5  18   7      290.22      251.04     99.10 o 
  -4  18   7       16.29      102.40     82.58 o 
  -3  18   7      296.53      221.31     89.19 o 
  -2  18   7      258.04      365.00     97.44 o 
  -1  18   7      595.46      743.22    113.96 o 
   0  18   7        6.11       65.72     49.85 o 
   1  18   7        2.15      -37.33     44.33 o 
   2  18   7     1161.23     1100.12     88.76 o 
   3  18   7       20.85       87.59     54.22 o 
   4  18   7       36.40       64.48     57.19 o 
   5  18   7       10.84      101.27     58.76 o 
   6  18   7      107.29       -3.30     85.88 o 
  -5  19   7        2.39     -111.48     74.32 o 
  -4  19   7       74.12       47.90     80.93 o 
  -3  19   7       62.00      170.11     84.23 o 
  -2  19   7      250.20      188.28     92.49 o 
  -1  19   7      200.19      203.15     90.84 o 
   0  19   7      316.67      333.62     94.14 o 
   1  19   7       18.92       10.74     52.90 o 
   2  19   7       28.32       43.77     53.72 o 
   3  19   7        0.66       -8.08     54.30 o 
   4  19   7      104.36       69.81     68.54 o 
   5  19   7       20.68      -23.12     80.93 o 
  -4  20   7        0.07      -62.76     72.67 o 
  -3  20   7      196.74      183.33     94.14 o 
  -2  20   7       83.80       69.37     89.19 o 
  -1  20   7        7.65       66.06     84.23 o 
   0  20   7      925.92     1000.86    132.13 o 
   1  20   7      628.66      472.45     71.12 o 
   2  20   7       39.29      -54.14     53.57 o 
   3  20   7        5.27       -2.72     56.02 o 
   4  20   7      778.32      865.13     91.07 o 
  -2  21   7       33.37       18.17     89.19 o 
  -1  21   7        0.03       -1.65     84.23 o 
   0  21   7       37.71      176.72     95.79 o 
   1  21   7       31.68       46.24     90.84 o 
   2  21   7      324.11      327.58     70.65 o 
 -11   0   8     1253.00     1463.49    103.94 o 
 -10   0   8       19.62       35.51     49.05 o 
  -9   0   8     3917.54     4347.55    130.91 o 
  -8   0   8      788.79      747.23     52.39 o 
  -7   0   8     7328.14     7415.27    141.03 o 
  -6   0   8     1221.55     1255.59     43.23 o 
  -5   0   8      410.83      379.88     22.92 o 
  -4   0   8    36123.09    33404.74    420.28 o 
  -3   0   8     2294.50     2169.46     40.88 o 
  -2   0   8     8978.67     9116.65    120.77 o 
  -1   0   8    10463.45     9972.29    298.94 o 
   0   0   8    17459.21    17087.48    245.39 o 
   1   0   8   118347.95   119626.02   1341.82 o 
   2   0   8    14934.85    14478.94    218.81 o 
   3   0   8     2725.52     2549.09     48.53 o 
   4   0   8     8835.26     8447.57    132.73 o 
   5   0   8    11119.17    10907.61    168.80 o 
   6   0   8    28264.32    27305.90    582.27 o 
   7   0   8     2052.56     1871.60     94.92 o 
   8   0   8       64.13      123.78     45.50 o 
   9   0   8     9371.14     8981.34    360.05 o 
  10   0   8      894.36      819.19    113.96 o 
  11   0   8      795.13      720.09    120.57 o 
 -11   1   8      120.53      186.74     41.77 o 
 -10   1   8      849.18      782.16     55.07 o 
  -9   1   8      985.24      943.98     44.07 o 
  -8   1   8      263.04      265.77     24.45 o 
  -7   1   8      196.71      191.53     20.64 o 
  -6   1   8       24.85       15.84     11.67 o 
  -5   1   8    22654.80    21874.46    309.01 o 
  -4   1   8      183.16      179.91     11.48 o 
  -3   1   8     8566.39     8940.46     91.91 o 
  -2   1   8      507.74      551.34     12.90 o 
  -1   1   8    17681.72    19261.59    244.50 o 
   0   1   8      192.81      133.64      8.48 o 
   1   1   8     3103.47     3161.70     35.90 o 
   2   1   8     6687.54     6358.75     65.63 o 
   3   1   8     5127.96     4940.01     54.41 o 
   4   1   8     3594.03     3356.01     45.94 o 
   5   1   8      345.51      385.11     18.98 o 
   6   1   8     5884.96     5602.06    119.18 o 
   7   1   8      111.11      125.51     30.21 o 
   8   1   8      295.76      293.79     37.67 o 
   9   1   8      230.14      213.05     54.89 o 
  10   1   8      240.90      273.29     61.24 o 
  11   1   8        0.39       39.93     59.53 o 
 -11   2   8       47.77       83.70     39.35 o 
 -10   2   8       15.41       24.84     34.84 o 
  -9   2   8     1903.34     1974.83     62.04 o 
  -8   2   8     1253.87     1314.82     42.39 o 
  -7   2   8      864.51      914.75     33.23 o 
  -6   2   8     3175.91     3153.25     54.67 o 
  -5   2   8     3837.57     3909.73     67.68 o 
  -4   2   8      682.21      890.88     25.36 o 
  -3   2   8        2.26       22.34      7.33 o 
  -2   2   8    75594.05    76149.24    653.19 o 
  -1   2   8     4405.51     4119.40     48.76 o 
   0   2   8     7515.67     9016.86     96.91 o 
   1   2   8    20044.87    20283.95    195.34 o 
   2   2   8       63.60       30.64      8.14 o 
   3   2   8     1605.02     1682.45     30.94 o 
   4   2   8    26270.66    25948.17    224.14 o 
   5   2   8       58.08       73.98     13.85 o 
   6   2   8     1173.62     1142.30     49.69 o 
   7   2   8     3523.33     3442.70     93.47 o 
   8   2   8       12.04       12.20     41.99 o 
   9   2   8     1643.88     1470.10     93.96 o 
  10   2   8      349.99      431.22    163.51 o 
  11   2   8     1811.60     1780.11    116.09 o 
 -11   3   8       29.20      -52.90     35.27 o 
 -10   3   8      134.87       44.52     35.16 o 
  -9   3   8      692.28      851.70     48.81 o 
  -8   3   8     2629.78     2603.00     60.28 o 
  -7   3   8     4260.31     4210.12     74.90 o 
  -6   3   8     1045.30     1049.06     32.88 o 
  -5   3   8     1107.74     1207.25     32.23 o 
  -4   3   8      368.99      406.74     14.64 o 
  -3   3   8     3000.68     2747.54     37.68 o 
  -2   3   8    15830.49    16950.17    173.85 o 
  -1   3   8    37870.74    38866.55    360.04 o 
   0   3   8      382.64      399.05     16.58 o 
   1   3   8      980.27      988.50     24.25 o 
   2   3   8     8164.09     8241.29     90.92 o 
   3   3   8      100.14      188.68     13.06 o 
   4   3   8     3693.52     3442.22     52.23 o 
   5   3   8     1197.83     1014.24     27.12 o 
   6   3   8     2744.51     2750.56     77.14 o 
   7   3   8       13.08       57.18     28.46 o 
   8   3   8      460.50      495.00     61.11 o 
   9   3   8      405.78      443.55     64.81 o 
  10   3   8       25.59       -3.60     52.51 o 
  11   3   8        7.57       92.17     60.59 o 
 -11   4   8      191.83      257.32     44.52 o 
 -10   4   8      499.60      503.91     42.66 o 
  -9   4   8     1942.14     2088.09     78.84 o 
  -8   4   8     2000.93     2214.07     84.42 o 
  -7   4   8      755.23      658.81     30.50 o 
  -6   4   8      916.60      855.26     28.60 o 
  -5   4   8     1883.72     1873.76     42.29 o 
  -4   4   8     2399.64     2384.72     42.21 o 
  -3   4   8     2825.30     2593.82     39.87 o 
  -2   4   8      119.16      167.98     11.20 o 
  -1   4   8     1116.46     1093.30     22.94 o 
   0   4   8    19032.67    18990.09    226.53 o 
   1   4   8    15121.46    14360.20    162.43 o 
   2   4   8     4231.34     4070.25     60.13 o 
   3   4   8      175.57      252.69     15.78 o 
   4   4   8      187.34      160.83     14.62 o 
   5   4   8      253.49      240.14     21.07 o 
   6   4   8        4.80       10.27     22.56 o 
   7   4   8      277.06      261.30     30.27 o 
   8   4   8      304.15      352.63     54.85 o 
   9   4   8     2926.50     2998.71    131.58 o 
  10   4   8       49.87       41.48     85.06 o 
  11   4   8      466.70      439.55     74.06 o 
 -11   5   8        6.55       -5.35     36.11 o 
 -10   5   8     3391.31     3393.78    112.33 o 
  -9   5   8      136.83       51.91     28.97 o 
  -8   5   8       22.57       11.63     20.72 o 
  -7   5   8      552.87      462.03     25.78 o 
  -6   5   8       14.56       28.13     14.10 o 
  -5   5   8     2566.29     2633.21     78.66 o 
  -4   5   8    12184.93    11312.23    129.93 o 
  -3   5   8       89.78       93.94     14.85 o 
  -2   5   8       89.08       67.92      9.63 o 
  -1   5   8      852.09      778.76     21.07 o 
   0   5   8     1754.70     2021.63     38.24 o 
   1   5   8       14.32       15.78     10.24 o 
   2   5   8     2375.50     2347.05     45.45 o 
   3   5   8      243.86      271.08     18.30 o 
   4   5   8     1539.98     1430.45     34.80 o 
   5   5   8     3421.07     3494.49     68.79 o 
   6   5   8     2582.58     2559.53     67.95 o 
   7   5   8     1873.84     1881.35     62.07 o 
   8   5   8      145.05      154.95     48.37 o 
   9   5   8        7.27       66.06     50.05 o 
  10   5   8      279.68      157.00     57.80 o 
  11   5   8      479.50      484.94     75.95 o 
 -11   6   8       31.66       14.74     36.43 o 
 -10   6   8      555.13      594.50     44.87 o 
  -9   6   8        0.75      -40.06     26.71 o 
  -8   6   8     1318.57     1291.78     57.64 o 
  -7   6   8     1216.86     1133.58     39.91 o 
  -6   6   8      527.55      546.14     24.97 o 
  -5   6   8      385.00      373.97     20.83 o 
  -4   6   8     6022.25     6098.89     86.47 o 
  -3   6   8     2374.85     2345.46     49.06 o 
  -2   6   8     2414.29     2233.46     37.48 o 
  -1   6   8      105.71       67.31     11.51 o 
   0   6   8     1545.22     1769.54     33.70 o 
   1   6   8     4225.92     4369.11     62.97 o 
   2   6   8    17873.29    17899.42    219.63 o 
   3   6   8    23604.40    23310.69    282.66 o 
   4   6   8     1791.26     1863.08     40.12 o 
   5   6   8       24.27       48.65     18.86 o 
   6   6   8      708.63      637.97     31.91 o 
   7   6   8      283.30      282.91     32.33 o 
   8   6   8      285.92      224.46     50.71 o 
   9   6   8      127.96      234.13    160.20 o 
  10   6   8      270.89      273.04    131.30 o 
  11   6   8       71.12       26.83     71.02 o 
 -11   7   8       12.25      -24.54     38.07 o 
 -10   7   8      128.40      133.59     33.72 o 
  -9   7   8      673.53      588.76     47.36 o 
  -8   7   8     1564.73     1730.91     62.19 o 
  -7   7   8     8216.53     8335.10    114.52 o 
  -6   7   8     5394.53     4999.37     81.57 o 
  -5   7   8     2002.29     1943.11     41.94 o 
  -4   7   8      153.22       99.58     15.82 o 
  -3   7   8      517.33      354.66     20.83 o 
  -2   7   8    18643.89    18855.72    199.34 o 
  -1   7   8     5473.38     5693.31     68.23 o 
   0   7   8       59.30       51.29     12.49 o 
   1   7   8     8785.07     8852.33    104.18 o 
   2   7   8     1305.73     1368.27     38.78 o 
   3   7   8      302.90      357.81     21.26 o 
   4   7   8     2710.18     2628.44     56.64 o 
   5   7   8      781.65      779.11     33.28 o 
   6   7   8      412.98      413.35     28.44 o 
   7   7   8        5.66       45.25     26.01 o 
   8   7   8      903.07      839.31     70.78 o 
   9   7   8     1534.04     1622.72    186.63 o 
  10   7   8      404.90      399.74     66.54 o 
  11   7   8        2.63      -49.64     54.74 o 
 -10   8   8      726.04      599.35     75.95 o 
  -9   8   8       75.30       78.19     33.84 o 
  -8   8   8     2431.66     2200.44     63.89 o 
  -7   8   8      935.48      888.98     33.63 o 
  -6   8   8     2220.24     2269.91     51.22 o 
  -5   8   8     2520.48     2611.48     48.84 o 
  -4   8   8       39.89       35.19     15.28 o 
  -3   8   8     7053.33     7028.37     89.04 o 
  -2   8   8       16.06       77.05     19.36 o 
  -1   8   8    16812.73    16073.78    172.43 o 
   0   8   8     7326.12     8149.51     97.74 o 
   1   8   8    10045.26    10041.63    117.22 o 
   2   8   8       29.33       47.69     16.10 o 
   3   8   8     5025.18     5038.15     78.33 o 
   4   8   8      847.48      855.24     33.42 o 
   5   8   8     1138.51     1134.04     39.82 o 
   6   8   8      287.92      346.12     27.87 o 
   7   8   8      226.60      177.03     48.37 o 
   8   8   8     1464.05     1581.95     91.91 o 
   9   8   8       41.59       21.33     49.13 o 
  10   8   8      982.89      998.87    244.44 o 
 -10   9   8      472.76      514.36     60.69 o 
  -9   9   8      157.92      197.42     47.91 o 
  -8   9   8      142.50      145.62     43.84 o 
  -7   9   8     4376.29     4712.30     86.53 o 
  -6   9   8      405.41      488.34     26.94 o 
  -5   9   8     2498.46     2417.55     53.56 o 
  -4   9   8     6263.27     6151.50     97.96 o 
  -3   9   8      325.72      227.67     16.70 o 
  -2   9   8     5122.85     5235.52     96.54 o 
  -1   9   8     2331.22     2091.68     38.50 o 
   0   9   8      226.51      254.31     20.37 o 
   1   9   8        0.85       18.97     13.91 o 
   2   9   8       68.24      101.53     16.53 o 
   3   9   8     5672.30     5615.24    110.77 o 
   4   9   8      183.38      185.99     25.40 o 
   5   9   8      563.34      573.36     29.52 o 
   6   9   8      119.68      117.75     24.41 o 
   7   9   8     2091.83     2389.40    184.15 o 
   8   9   8       35.11       30.46     46.43 o 
   9   9   8       16.34       22.00     50.31 o 
  10   9   8        4.48       -4.95     80.93 o 
 -10  10   8       44.49       38.49     43.83 o 
  -9  10   8      545.71      497.44     58.78 o 
  -8  10   8      361.48      243.08     47.04 o 
  -7  10   8       34.48       40.38     27.14 o 
  -6  10   8     2735.19     2746.33     79.28 o 
  -5  10   8      557.87      591.27     42.60 o 
  -4  10   8      170.20      147.73     17.94 o 
  -3  10   8     1918.23     1999.82     37.06 o 
  -2  10   8    12536.36    12361.35    142.25 o 
  -1  10   8       17.12        0.94     12.65 o 
   0  10   8     7037.17     7261.67     92.98 o 
   1  10   8    11299.61    11286.50    133.01 o 
   2  10   8      338.09      373.93     23.11 o 
   3  10   8      278.21      281.08     26.43 o 
   4  10   8     8502.67     8170.87    136.88 o 
   5  10   8        9.44       -5.66     20.77 o 
   6  10   8     2030.15     2041.63     70.58 o 
   7  10   8     1327.13     1572.62    178.37 o 
   8  10   8      116.92       84.04     50.55 o 
   9  10   8        0.48       -4.95     77.62 o 
  10  10   8      298.24      411.25    105.70 o 
 -10  11   8        0.45        5.41     43.78 o 
  -9  11   8       25.48      -57.74     38.50 o 
  -8  11   8      357.36      405.36     53.13 o 
  -7  11   8       99.89      150.76     31.03 o 
  -6  11   8       43.85       12.32     23.92 o 
  -5  11   8     4003.36     3823.36    101.90 o 
  -4  11   8      267.92      233.10     33.25 o 
  -3  11   8     1734.23     1747.52     43.57 o 
  -2  11   8     2957.39     2910.89     61.01 o 
  -1  11   8     1007.62     1006.86     34.52 o 
   0  11   8        1.24      -15.45     16.99 o 
   1  11   8      177.80      189.21     20.58 o 
   2  11   8       84.58       71.48     30.53 o 
   3  11   8     2195.53     2133.05     52.78 o 
   4  11   8     4601.10     4555.08    149.14 o 
   5  11   8      239.45      255.52     28.28 o 
   6  11   8      874.02      830.58    107.01 o 
   7  11   8      143.16      176.72     74.32 o 
   8  11   8        3.72      -31.38     69.37 o 
   9  11   8      266.09      315.45     95.79 o 
  10  11   8       75.64        9.91     82.58 o 
  -9  12   8       21.96       16.20     43.21 o 
  -8  12   8       23.93      -16.14     38.36 o 
  -7  12   8      508.60      484.16     53.29 o 
  -6  12   8       25.56       35.32     41.24 o 
  -5  12   8      211.38      186.81     34.66 o 
  -4  12   8     2257.59     2216.00     64.70 o 
  -3  12   8      338.46      290.86     27.76 o 
  -2  12   8     1609.01     1591.52     62.99 o 
  -1  12   8     2478.01     2453.80     60.57 o 
   0  12   8      977.45     1013.50     32.32 o 
   1  12   8     1196.44     1259.12     37.48 o 
   2  12   8      923.98     1025.84     36.37 o 
   3  12   8     3085.77     3092.74     65.62 o 
   4  12   8     2718.25     2575.79     62.88 o 
   5  12   8       38.06       27.17     41.15 o 
   6  12   8      420.62      427.38     59.93 o 
   7  12   8      275.47      396.96     65.27 o 
   8  12   8      115.46       62.76     80.93 o 
   9  12   8       79.54       62.76     84.23 o 
  -9  13   8        0.03      -58.08     40.25 o 
  -8  13   8       26.14       87.75     42.64 o 
  -7  13   8      286.37      326.80     49.07 o 
  -6  13   8      364.81      492.51     51.10 o 
  -5  13   8      348.67      323.78     36.12 o 
  -4  13   8       25.83        2.00     28.69 o 
  -3  13   8       83.61       44.34     28.25 o 
  -2  13   8      327.93      328.05     34.62 o 
  -1  13   8     3028.56     3052.89     71.17 o 
   0  13   8      557.00      616.10     33.49 o 
   1  13   8      120.04      121.74     25.39 o 
   2  13   8       97.59      139.08     22.76 o 
   3  13   8      200.08      217.07     31.39 o 
   4  13   8        4.04       16.37     33.21 o 
   5  13   8       92.74       53.87     35.90 o 
   6  13   8       66.31       67.88    103.22 o 
   7  13   8       62.87       11.37     87.53 o 
   8  13   8      886.43      629.26    107.35 o 
   9  13   8      132.40      180.02     89.19 o 
  -8  14   8        7.47      -15.98     39.89 o 
  -7  14   8       79.57       66.80     42.22 o 
  -6  14   8       10.45       14.67     47.45 o 
  -5  14   8       18.56      -46.64     31.10 o 
  -4  14   8      276.89      193.13     42.85 o 
  -3  14   8     3180.28     2971.89     87.52 o 
  -2  14   8     1662.36     1503.25     89.87 o 
  -1  14   8     4520.75     4442.98     91.91 o 
   0  14   8        1.26       -1.51     21.82 o 
   1  14   8       39.83        8.69     29.71 o 
   2  14   8       15.07       45.99     32.39 o 
   3  14   8     2687.15     2472.82     87.61 o 
   4  14   8       90.33       77.22     36.69 o 
   5  14   8      132.00      128.52     42.36 o 
   6  14   8      517.66      491.44     75.30 o 
   7  14   8      122.09      137.69     47.51 o 
   8  14   8      597.33      612.74    109.00 o 
  -8  15   8      124.31       78.09     45.49 o 
  -7  15   8       73.98       57.12     41.37 o 
  -6  15   8       36.14       37.61     38.72 o 
  -5  15   8      145.64      158.07     39.66 o 
  -4  15   8      274.04      224.54     47.12 o 
  -3  15   8      973.81     1164.00     63.67 o 
  -2  15   8        6.05       12.85     30.32 o 
  -1  15   8      392.99      414.69     39.78 o 
   0  15   8       18.54        4.50     30.50 o 
   1  15   8      188.95      182.85     42.97 o 
   2  15   8      195.07       95.61     40.21 o 
   3  15   8      633.96      702.40     71.82 o 
   4  15   8      249.49      181.31     56.02 o 
   5  15   8      181.76       96.79     42.09 o 
   6  15   8      179.55      181.13     47.01 o 
   7  15   8      192.78      164.87     48.06 o 
   8  15   8      276.04      275.82     95.79 o 
  -7  16   8       50.81      -11.90     41.23 o 
  -6  16   8      504.70      614.89     57.77 o 
  -5  16   8      482.60      592.17    116.61 o 
  -4  16   8      220.50      302.58     42.35 o 
  -3  16   8      949.89      895.16    118.91 o 
  -2  16   8     1009.99     1038.85    120.57 o 
  -1  16   8       18.79        7.96     41.66 o 
   0  16   8       16.66       -9.66     42.46 o 
   1  16   8     7590.46     7680.75    225.80 o 
   2  16   8      100.69      118.68     53.05 o 
   3  16   8        1.70       24.93     48.20 o 
   4  16   8     2597.73     2558.80    125.98 o 
   5  16   8        8.70        4.39     54.85 o 
   6  16   8        1.81       21.42     56.63 o 
   7  16   8      824.91      896.81    128.82 o 
  -7  17   8       90.15      114.00     46.65 o 
  -6  17   8      604.77      681.32     77.74 o 
  -5  17   8      996.45      910.03    133.78 o 
  -4  17   8     1009.64      979.39    130.48 o 
  -3  17   8        4.59       54.50     79.28 o 
  -2  17   8       23.56       77.62     79.28 o 
  -1  17   8      127.03      120.57     80.93 o 
   0  17   8      281.12      378.39     58.71 o 
   1  17   8        8.58      -29.73     45.55 o 
   2  17   8       69.28       12.06     50.05 o 
   3  17   8     1206.68     1191.42    107.35 o 
   4  17   8       13.46       -9.83     48.46 o 
   5  17   8        1.79     -146.17     97.44 o 
   6  17   8       17.98      -81.10     54.07 o 
   7  17   8      289.81      213.05     92.49 o 
  -6  18   8       44.70      151.95     94.14 o 
  -5  18   8       41.98       77.62     84.23 o 
  -4  18   8       37.07       59.46     84.23 o 
  -3  18   8     1616.46     1588.83    155.25 o 
  -2  18   8     2577.19     2479.04    188.28 o 
  -1  18   8     3476.93     3545.96    219.66 o 
   0  18   8      189.61      237.83     89.19 o 
   1  18   8      288.64      284.16     60.64 o 
   2  18   8      112.22       55.32     52.90 o 
   3  18   8      948.01      769.39     79.68 o 
   4  18   8      170.50      231.80     61.30 o 
   5  18   8      234.52      172.22     84.23 o 
   6  18   8      446.75      447.58    113.96 o 
  -5  19   8       89.90      160.20     99.10 o 
  -4  19   8       23.24       23.12     87.53 o 
  -3  19   8       20.76       26.43     82.58 o 
  -2  19   8      551.77      531.81    109.00 o 
  -1  19   8      103.35      137.08     85.88 o 
   0  19   8      414.42      391.43    100.75 o 
   1  19   8      347.75      313.97     63.00 o 
   2  19   8       11.46      -71.25     47.50 o 
   3  19   8      231.38      172.33     61.76 o 
   4  19   8       27.84      -22.58     55.33 o 
   5  19   8     1370.68     1466.78    109.99 o 
  -4  20   8       24.82      100.75     92.49 o 
  -3  20   8       73.91      156.90     92.49 o 
  -2  20   8        6.15      -36.33     75.97 o 
  -1  20   8      347.40      348.49    104.05 o 
   0  20   8      306.31      404.64    105.70 o 
   1  20   8      374.30      384.82    102.40 o 
   2  20   8        2.61      -32.21     52.55 o 
   3  20   8       30.58       72.17     59.42 o 
   4  20   8        5.71       29.46     80.10 o 
  -2  21   8       41.25       74.32     92.49 o 
  -1  21   8       67.70       31.38     87.53 o 
   0  21   8       45.48       -1.65     80.93 o 
   1  21   8       16.68      146.99     89.19 o 
   2  21   8        6.16      -66.06     75.97 o 
 -11   1   9       68.60       93.98     39.25 o 
 -10   1   9     2238.20     2310.67     98.69 o 
  -9   1   9       47.85       49.50     25.69 o 
  -8   1   9        6.76        6.54     18.68 o 
  -7   1   9        7.17      -27.38     18.25 o 
  -6   1   9     2597.40     2664.39     44.88 o 
  -5   1   9     8506.97     8289.44     89.40 o 
  -4   1   9    18828.35    18346.26    170.52 o 
  -3   1   9     4571.13     4858.24     58.71 o 
  -2   1   9      985.45      845.79     16.04 o 
  -1   1   9     5688.69     6021.17    117.19 o 
   0   1   9     2807.71     2417.98     29.20 o 
   1   1   9       15.97       16.01      6.76 o 
   2   1   9     2077.76     1851.82     31.05 o 
   3   1   9      412.94      412.84     14.18 o 
   4   1   9       19.80       -8.90     10.21 o 
   5   1   9     2526.10     2615.19     44.94 o 
   6   1   9     3932.39     3636.82    111.80 o 
   7   1   9     5465.83     5564.56    135.98 o 
   8   1   9      186.96      152.05     63.59 o 
   9   1   9      291.51      262.80     57.08 o 
  10   1   9      112.13      203.27     62.41 o 
  11   1   9      535.49      653.43    111.48 o 
 -11   2   9       98.55       86.84     38.85 o 
 -10   2   9       60.03       79.94     36.56 o 
  -9   2   9        0.81       -0.36     22.28 o 
  -8   2   9     1057.23     1012.05     37.96 o 
  -7   2   9      430.99      361.66     25.73 o 
  -6   2   9     5549.90     5728.08     86.26 o 
  -5   2   9       72.98       60.55     13.10 o 
  -4   2   9     1285.13     1174.95     25.06 o 
  -3   2   9    11091.40    11731.86    117.30 o 
  -2   2   9       60.38       99.41      7.30 o 
  -1   2   9    20439.46    21790.80    252.26 o 
   0   2   9     5500.33     5352.04     62.35 o 
   1   2   9     6004.26     5676.45     61.44 o 
   2   2   9     8000.97     7940.07     94.43 o 
   3   2   9    11788.06    11886.88    127.72 o 
   4   2   9    18559.70    18843.38    176.73 o 
   5   2   9       10.31      -15.06     12.92 o 
   6   2   9      165.23      102.72     27.62 o 
   7   2   9     3169.18     3054.14     87.74 o 
   8   2   9      299.80      338.82     54.89 o 
   9   2   9       31.83      -23.59     47.29 o 
  10   2   9       63.21       50.77     54.22 o 
  11   2   9       18.62       11.48     57.80 o 
 -11   3   9     1026.15     1105.67     81.18 o 
 -10   3   9       34.47       61.67     35.63 o 
  -9   3   9      576.33      597.47     37.11 o 
  -8   3   9     1333.40     1403.48     44.34 o 
  -7   3   9      519.81      450.04     41.98 o 
  -6   3   9      559.60      589.08     25.93 o 
  -5   3   9    11370.86    11249.37    139.80 o 
  -4   3   9     3919.96     4050.57     58.06 o 
  -3   3   9     5711.69     5969.26     67.95 o 
  -2   3   9     4051.09     3933.20     46.25 o 
  -1   3   9      194.86      316.74     14.97 o 
   0   3   9     5224.88     5595.50     66.48 o 
   1   3   9       80.36       71.40     10.15 o 
   2   3   9    17947.42    18182.89    181.82 o 
   3   3   9     3774.08     3483.89     53.38 o 
   4   3   9     5385.08     5559.06     73.39 o 
   5   3   9      187.13      159.83     16.57 o 
   6   3   9     6095.40     6083.55    127.70 o 
   7   3   9     1605.21     1594.43     63.22 o 
   8   3   9        0.25       35.09     46.24 o 
   9   3   9     2293.64     2783.78    127.78 o 
  10   3   9        5.65      -44.22     51.23 o 
  11   3   9       28.25       20.64     58.39 o 
 -11   4   9       54.53       62.41     38.74 o 
 -10   4   9      781.31      808.62     49.44 o 
  -9   4   9        0.73       -1.48     25.02 o 
  -8   4   9     1226.50     1378.93     50.95 o 
  -7   4   9      704.21      714.73     33.69 o 
  -6   4   9     4406.66     4445.31     74.12 o 
  -5   4   9     6690.51     6516.06     92.22 o 
  -4   4   9     4709.63     4409.12     61.58 o 
  -3   4   9    31998.26    31782.27    320.50 o 
  -2   4   9     1857.65     1925.62     34.40 o 
  -1   4   9     9155.00     8290.66     94.29 o 
   0   4   9    14054.29    13634.77    154.43 o 
   1   4   9      224.21      232.76     15.32 o 
   2   4   9     1268.74     1541.10     32.82 o 
   3   4   9    25219.02    24468.62    272.34 o 
   4   4   9     7196.46     6977.17     87.39 o 
   5   4   9      187.70      203.19     23.99 o 
   6   4   9     4736.84     4516.76    135.17 o 
   7   4   9     5648.66     5516.91    125.78 o 
   8   4   9       80.73       61.96     83.41 o 
   9   4   9      407.41      551.70     68.13 o 
  10   4   9       24.98       23.30     54.30 o 
  11   4   9        1.65      -78.60     52.40 o 
 -11   5   9        3.10      -40.13     34.67 o 
 -10   5   9     1043.05      972.06     52.55 o 
  -9   5   9       81.86      124.65     31.15 o 
  -8   5   9      258.32      278.45     37.14 o 
  -7   5   9       15.77       21.79     20.37 o 
  -6   5   9     7754.98     7785.75    104.04 o 
  -5   5   9      163.62      108.94     17.05 o 
  -4   5   9    31703.73    31439.05    319.93 o 
  -3   5   9      165.74      193.89     15.36 o 
  -2   5   9     5647.45     5009.31     64.05 o 
  -1   5   9      135.06      114.40     11.73 o 
   0   5   9     9924.83     9578.15    125.69 o 
   1   5   9      440.10      422.84     18.21 o 
   2   5   9    11475.47    12068.69    151.55 o 
   3   5   9     1807.39     1990.10     50.15 o 
   4   5   9      179.15      212.26     16.43 o 
   5   5   9     5317.21     5188.40     99.45 o 
   6   5   9       97.52       78.79     20.74 o 
   7   5   9     4812.87     4623.22    102.75 o 
   8   5   9       12.62        8.65     43.78 o 
   9   5   9      521.83      537.40     91.66 o 
  10   5   9      261.21      263.57     63.26 o 
  11   5   9      995.36      841.35    132.95 o 
 -11   6   9        4.59       -8.04     35.25 o 
 -10   6   9      347.96      385.76     46.83 o 
  -9   6   9      149.03      135.68     31.20 o 
  -8   6   9     3593.10     3535.95    111.45 o 
  -7   6   9      402.86      391.02     29.28 o 
  -6   6   9     2429.42     2472.05     53.70 o 
  -5   6   9     7210.58     7042.49    101.28 o 
  -4   6   9      719.44      724.43     24.14 o 
  -3   6   9    13019.51    12813.23    164.33 o 
  -2   6   9    11161.63    10540.17    126.66 o 
  -1   6   9     8079.90     8793.77    108.72 o 
   0   6   9     9280.68     9112.30    105.57 o 
   1   6   9    35188.29    34290.58    403.01 o 
   2   6   9     2649.20     2879.71     60.07 o 
   3   6   9     1516.58     1443.19     45.83 o 
   4   6   9     1154.60     1056.68     30.87 o 
   5   6   9     7920.60     7608.22    119.27 o 
   6   6   9     2027.87     2179.55     56.43 o 
   7   6   9      128.89      163.23     30.17 o 
   8   6   9      311.12      396.29     57.59 o 
   9   6   9       13.56      -48.87     46.67 o 
  10   6   9       56.53       22.69     53.57 o 
  11   6   9       57.10      -79.69     53.13 o 
 -11   7   9      183.12      121.59     48.58 o 
 -10   7   9      342.93      303.80     37.82 o 
  -9   7   9     1144.71     1335.20     79.62 o 
  -8   7   9        5.52        1.68     21.61 o 
  -7   7   9      316.96      326.04     26.26 o 
  -6   7   9     1372.39     1326.99     54.08 o 
  -5   7   9      413.15      384.92     21.60 o 
  -4   7   9      134.18      139.77     17.26 o 
  -3   7   9        3.07        2.31     18.82 o 
  -2   7   9     5530.09     5374.90     71.24 o 
  -1   7   9      922.93     1010.85     26.00 o 
   0   7   9     6673.50     6676.23     84.28 o 
   1   7   9      388.33      379.96     20.41 o 
   2   7   9      248.62      274.30     20.51 o 
   3   7   9      388.30      454.63     25.07 o 
   4   7   9    10025.80    10051.85    134.44 o 
   5   7   9      244.69      281.36     24.89 o 
   6   7   9      514.46      532.98     31.56 o 
   7   7   9       40.64       74.62     36.76 o 
   8   7   9      747.94      590.87     64.74 o 
   9   7   9      566.08      625.92     70.78 o 
  10   7   9        8.68       83.01     55.24 o 
 -10   8   9      604.19      603.50     79.96 o 
  -9   8   9      193.71      254.55     48.40 o 
  -8   8   9       92.68       93.48     24.37 o 
  -7   8   9      533.85      544.94     28.58 o 
  -6   8   9     4916.62     4993.09     93.80 o 
  -5   8   9     1997.87     1905.86     45.56 o 
  -4   8   9     4141.44     4156.85     84.46 o 
  -3   8   9     1422.19     1269.95     31.22 o 
  -2   8   9    13518.56    13326.58    149.89 o 
  -1   8   9     7979.06     8626.28     97.23 o 
   0   8   9      765.42      816.68     31.05 o 
   1   8   9       77.54      147.30     15.68 o 
   2   8   9     5468.54     5456.46    127.22 o 
   3   8   9    17868.00    17846.22    210.70 o 
   4   8   9     6952.40     6872.20    119.16 o 
   5   8   9     1697.85     1757.75     59.77 o 
   6   8   9       97.10       99.72     23.37 o 
   7   8   9     1366.25     1349.39    246.09 o 
   8   8   9     1213.32     1211.42    209.75 o 
   9   8   9      943.09      732.94     73.99 o 
  10   8   9       19.01       64.62     54.55 o 
 -10   9   9      174.62      174.40     52.71 o 
  -9   9   9       89.02      114.58     44.09 o 
  -8   9   9      661.81      532.97     42.36 o 
  -7   9   9      832.87      963.63     39.27 o 
  -6   9   9      521.11      454.74     30.47 o 
  -5   9   9      574.66      577.56     28.50 o 
  -4   9   9      912.23      929.22     38.62 o 
  -3   9   9    11516.80    11431.74    134.29 o 
  -2   9   9     3968.26     3994.76     65.32 o 
  -1   9   9     1549.05     1333.55     29.35 o 
   0   9   9     2796.47     2808.37     63.36 o 
   1   9   9      279.07      252.49     25.05 o 
   2   9   9     1049.08     1145.03     31.90 o 
   3   9   9       49.71       56.79     21.00 o 
   4   9   9      336.71      362.18     29.83 o 
   5   9   9        7.72       -9.58     19.99 o 
   6   9   9     2739.34     2847.91     68.34 o 
   7   9   9       18.55      -60.27     40.18 o 
   8   9   9      958.87      846.45     73.33 o 
   9   9   9     1953.36     1744.51    139.56 o 
  10   9   9      290.94      274.16     97.44 o 
 -10  10   9       68.35       15.46     42.82 o 
  -9  10   9      488.16      547.59     58.33 o 
  -8  10   9      515.43      573.62     57.17 o 
  -7  10   9     2742.35     2844.34     89.71 o 
  -6  10   9      340.20      298.86     33.63 o 
  -5  10   9       13.70        5.99     27.72 o 
  -4  10   9      511.40      494.12     29.03 o 
  -3  10   9     4061.59     4015.65     65.68 o 
  -2  10   9     3337.24     3419.34     51.67 o 
  -1  10   9       55.64       63.63     14.51 o 
   0  10   9     6346.16     6385.83     85.08 o 
   1  10   9     5945.56     5869.33     81.44 o 
   2  10   9     3529.50     3536.95     63.04 o 
   3  10   9     6915.58     6695.25    183.25 o 
   4  10   9      265.96      299.31     30.11 o 
   5  10   9      620.77      622.86     35.70 o 
   6  10   9     2060.75     2227.50     96.63 o 
   7  10   9      109.55      121.55     46.03 o 
   8  10   9      330.60      364.16     59.46 o 
   9  10   9      401.97      493.83    102.40 o 
  10  10   9       54.12       74.32     87.53 o 
  -9  11   9       14.16        9.46     45.44 o 
  -8  11   9     1558.82     1676.62    225.44 o 
  -7  11   9      123.28      131.30     30.76 o 
  -6  11   9      117.70       27.37     27.93 o 
  -5  11   9      469.11      430.27     41.01 o 
  -4  11   9      533.90      549.10     40.88 o 
  -3  11   9     1030.51     1029.17     48.86 o 
  -2  11   9      101.18       79.49     17.73 o 
  -1  11   9     3624.90     3882.50     70.29 o 
   0  11   9      269.98      289.08     26.30 o 
   1  11   9     8922.28     9062.70    223.80 o 
   2  11   9       78.01       92.20     20.69 o 
   3  11   9     2737.64     2735.96     72.26 o 
   4  11   9      481.09      514.94     34.70 o 
   5  11   9      531.67      549.54     42.28 o 
   6  11   9      880.34      759.50     61.10 o 
   7  11   9     1067.09     1093.35    115.61 o 
   8  11   9      404.92      545.02    102.40 o 
   9  11   9      111.55       84.23     79.28 o 
  -9  12   9      524.59      601.83     99.03 o 
  -8  12   9        1.02       17.16     40.03 o 
  -7  12   9      616.26      653.64     58.09 o 
  -6  12   9     1499.26     1337.74     62.10 o 
  -5  12   9     2262.59     2275.76     79.03 o 
  -4  12   9      310.82      264.67     25.46 o 
  -3  12   9       19.81        9.85     26.30 o 
  -2  12   9     6806.59     6493.75    128.63 o 
  -1  12   9      258.29      309.00     26.33 o 
   0  12   9      616.01      701.13     41.00 o 
   1  12   9       53.42       57.19     19.40 o 
   2  12   9     4372.48     4248.48     77.99 o 
   3  12   9     1814.71     1898.07     51.48 o 
   4  12   9     6629.61     6822.94    126.92 o 
   5  12   9        3.54      -19.84     39.01 o 
   6  12   9      379.19      385.83     61.11 o 
   7  12   9      170.30      113.96     75.97 o 
   8  12   9      994.57     1000.86    123.87 o 
   9  12   9        1.21      -47.90     79.28 o 
  -9  13   9       57.58       20.09     43.68 o 
  -8  13   9      500.14      576.01     60.41 o 
  -7  13   9     1601.98     1480.32     80.15 o 
  -6  13   9      612.97      701.00     85.42 o 
  -5  13   9      721.52      803.11     57.40 o 
  -4  13   9        2.40       -9.34     27.83 o 
  -3  13   9     2342.79     2278.48     74.65 o 
  -2  13   9     1055.00     1055.54     58.78 o 
  -1  13   9     2630.23     2517.41     63.89 o 
   0  13   9        4.31      -31.01     20.67 o 
   1  13   9     8350.69     8349.85    140.80 o 
   2  13   9      179.82      184.02     23.70 o 
   3  13   9      340.03      298.99     33.22 o 
   4  13   9     8273.95     8502.46    174.05 o 
   5  13   9      467.10      473.39     49.31 o 
   6  13   9      117.45       90.32     48.46 o 
   7  13   9       11.71       66.06     72.67 o 
   8  13   9     1609.18     2130.55    166.81 o 
   9  13   9      582.13      625.95    113.96 o 
  -8  14   9      190.86      135.48     45.96 o 
  -7  14   9      388.92      300.64     50.00 o 
  -6  14   9       41.73       22.10     37.28 o 
  -5  14   9      862.08      894.22     75.24 o 
  -4  14   9        1.71       41.11     33.29 o 
  -3  14   9      966.11     1187.95     99.17 o 
  -2  14   9        0.93       33.46     27.96 o 
  -1  14   9      526.83      594.04     40.74 o 
   0  14   9     1182.52     1214.84     46.35 o 
   1  14   9        6.36      -16.71     28.29 o 
   2  14   9      432.84      597.95     46.50 o 
   3  14   9       31.06       37.17     41.06 o 
   4  14   9     1701.00     1605.64     74.34 o 
   5  14   9       32.08        3.26     32.59 o 
   6  14   9      772.27      825.56     64.56 o 
   7  14   9      134.78      223.32     57.22 o 
   8  14   9        3.78      -59.46     72.67 o 
  -8  15   9      254.13      227.48     51.36 o 
  -7  15   9       11.51        1.36     40.21 o 
  -6  15   9        7.72       20.11     36.39 o 
  -5  15   9     1235.20     1377.60     72.99 o 
  -4  15   9      100.13       55.46     42.74 o 
  -3  15   9       32.66       37.22     33.23 o 
  -2  15   9       45.01       72.22     32.48 o 
  -1  15   9     3324.91     3385.12    144.04 o 
   0  15   9      583.22      712.33     47.68 o 
   1  15   9      354.67      398.07     47.92 o 
   2  15   9        1.79       -2.34     47.90 o 
   3  15   9     1231.63     1246.38     87.59 o 
   4  15   9       19.54        2.81     66.06 o 
   5  15   9      407.46      353.57     93.31 o 
   6  15   9     1380.23     1349.60     78.07 o 
   7  15   9       71.20        6.81     45.34 o 
   8  15   9        6.34      -19.82     79.28 o 
  -7  16   9       59.43        7.10     41.57 o 
  -6  16   9        5.43        1.13     37.85 o 
  -5  16   9       16.38        4.38     35.76 o 
  -4  16   9      466.12      366.87     48.61 o 
  -3  16   9       19.73       61.11     75.97 o 
  -2  16   9      541.62      274.16     82.58 o 
  -1  16   9       85.21       92.49     75.97 o 
   0  16   9     1754.51     1881.42     99.14 o 
   1  16   9      373.97      302.52     55.91 o 
   2  16   9      784.68      756.59     73.46 o 
   3  16   9      502.28      506.88     66.54 o 
   4  16   9     1026.67      964.71     86.42 o 
   5  16   9      628.30      620.60     75.32 o 
   6  16   9      564.07      579.75    113.96 o 
   7  16   9       71.88       -1.23     61.24 o 
  -6  17   9       22.15       46.09     54.30 o 
  -5  17   9      115.93      247.74     92.49 o 
  -4  17   9       92.17       85.88     82.58 o 
  -3  17   9       40.17       -8.26     72.67 o 
  -2  17   9     1240.73     1106.56    128.82 o 
  -1  17   9     1326.91      839.01    112.31 o 
   0  17   9       11.93       25.20     48.72 o 
   1  17   9       67.42      -64.84     43.23 o 
   2  17   9      550.53      460.33     66.29 o 
   3  17   9        6.54      -40.04     50.71 o 
   4  17   9        2.92       -5.39     66.89 o 
   5  17   9        0.08      -45.44     54.85 o 
   6  17   9        0.73        0.80     84.23 o 
  -6  18   9      124.11      -19.82     89.19 o 
  -5  18   9       59.61       44.59     90.84 o 
  -4  18   9      182.47      305.54     99.10 o 
  -3  18   9       75.91       64.41     84.23 o 
  -2  18   9      211.28      208.10     85.88 o 
  -1  18   9       12.66      128.82     84.23 o 
   0  18   9      628.04      634.21    109.00 o 
   1  18   9        2.34      -48.89     46.54 o 
   2  18   9        1.50       37.34     50.55 o 
   3  18   9      276.05      348.05     66.96 o 
   4  18   9      471.94      435.90     72.93 o 
   5  18   9      144.32      296.35     82.58 o 
   6  18   9        5.19      -28.39     58.97 o 
  -5  19   9       81.92       13.21     90.84 o 
  -4  19   9      203.83      150.29     94.14 o 
  -3  19   9      113.15       47.90     84.23 o 
  -2  19   9      423.89      353.44    105.70 o 
  -1  19   9      231.74      292.33     99.10 o 
   0  19   9       79.23      150.29     87.53 o 
   1  19   9       35.09       87.53     84.23 o 
   2  19   9      412.66      561.80     74.31 o 
   3  19   9        2.03        8.19     52.36 o 
   4  19   9      174.12      132.98     63.03 o 
   5  19   9       83.94       56.56     62.47 o 
  -3  20   9       12.45       31.38     87.53 o 
  -2  20   9        6.78       33.03     90.84 o 
  -1  20   9      250.16      208.10     95.79 o 
   0  20   9       33.49      125.52     94.14 o 
   1  20   9      733.59      738.26    123.87 o 
   2  20   9        0.15       13.99     79.28 o 
   3  20   9        0.68        5.49     56.90 o 
  -1  21   9       37.97      211.40    100.75 o 
   0  21   9       44.70      125.52     99.10 o 
   1  21   9      104.85       72.67     85.88 o 
 -11   0  10      478.19      475.47     71.82 o 
 -10   0  10      388.00      286.49     60.59 o 
  -9   0  10      859.64      851.09     60.06 o 
  -8   0  10      582.91      574.92     53.68 o 
  -7   0  10     5451.57     5720.88    116.61 o 
  -6   0  10     1657.08     1770.28     47.95 o 
  -5   0  10     8548.75     8598.97    129.54 o 
  -4   0  10    19615.84    18987.18    248.68 o 
  -3   0  10    37759.93    36934.34    456.94 o 
  -2   0  10      582.86      554.37     27.12 o 
  -1   0  10     1084.82     1398.90     77.62 o 
   0   0  10    35281.21    33226.95    466.59 o 
   1   0  10      120.83       92.12     11.27 o 
   2   0  10     1302.23     1304.68     31.59 o 
   3   0  10     2926.65     3052.91     56.77 o 
   4   0  10    11453.36    11307.27    170.20 o 
   5   0  10     4637.13     4721.65    114.43 o 
   6   0  10     8177.95     7952.78    218.45 o 
   7   0  10     1123.15     1027.39     81.75 o 
   8   0  10     2420.46     2533.54    161.86 o 
   9   0  10      103.85      140.39     77.62 o 
  10   0  10      566.18      647.42    112.31 o 
  11   0  10      159.30      113.96     85.88 o 
 -11   1  10      106.83       76.36     38.59 o 
 -10   1  10      932.58     1044.08     61.88 o 
  -9   1  10      801.77      844.11     42.40 o 
  -8   1  10     2536.13     2570.03     77.53 o 
  -7   1  10       21.32       20.42     17.89 o 
  -6   1  10     6347.92     6323.64     75.98 o 
  -5   1  10     1202.86     1322.49     26.88 o 
  -4   1  10    12941.03    13598.58    130.58 o 
  -3   1  10    19346.40    20083.45    202.70 o 
  -2   1  10     6966.66     7279.41     93.11 o 
  -1   1  10     9080.78     8872.60    163.81 o 
   0   1  10     1758.96     1868.30     26.49 o 
   1   1  10    11316.61    10648.43     99.63 o 
   2   1  10     3211.16     3279.27     41.00 o 
   3   1  10    33602.98    32884.43    277.13 o 
   4   1  10     1866.69     2126.55     35.96 o 
   5   1  10     6568.76     6944.16     91.16 o 
   6   1  10     4394.28     4371.43    103.73 o 
   7   1  10    11075.63    10381.20    194.65 o 
   8   1  10       96.15       90.34     46.12 o 
   9   1  10      521.64      545.67     68.25 o 
  10   1  10      286.66      355.51     91.66 o 
  11   1  10      321.07      354.30     74.10 o 
 -11   2  10       41.89       72.10     38.05 o 
 -10   2  10       55.07       35.50     35.49 o 
  -9   2  10      474.81      576.36     42.59 o 
  -8   2  10        3.17       25.19     19.89 o 
  -7   2  10      826.82      830.21     34.19 o 
  -6   2  10     8204.58     8492.25    108.03 o 
  -5   2  10    22908.60    22423.18    233.10 o 
  -4   2  10     2306.89     2246.25     36.71 o 
  -3   2  10     2460.99     2518.09     36.54 o 
  -2   2  10       95.26       80.12      7.33 o 
  -1   2  10    40662.13    39873.41    449.35 o 
   0   2  10   101504.97    98484.31    952.61 o 
   1   2  10    19883.21    19617.11    182.57 o 
   2   2  10     1289.91     1357.62     26.81 o 
   3   2  10       13.62       -5.60      9.70 o 
   4   2  10     1514.21     1428.18     29.13 o 
   5   2  10     4911.53     4926.20     71.52 o 
   6   2  10      131.73      136.71     29.00 o 
   7   2  10      942.18      920.92     61.74 o 
   8   2  10     1919.75     1810.78     98.02 o 
   9   2  10      242.51      250.68     59.42 o 
  10   2  10      464.85      432.85     70.47 o 
  11   2  10      328.02      300.27     72.29 o 
 -11   3  10      809.44     1010.66     64.44 o 
 -10   3  10      998.62      978.82     59.59 o 
  -9   3  10       29.88       37.50     23.72 o 
  -8   3  10     1176.95     1183.83     72.03 o 
  -7   3  10      578.28      557.52     33.38 o 
  -6   3  10     1813.26     1780.11     76.69 o 
  -5   3  10      197.77      197.13     17.77 o 
  -4   3  10     2429.58     2671.84     55.40 o 
  -3   3  10      673.84      664.87     17.41 o 
  -2   3  10      416.59      468.08     15.78 o 
  -1   3  10     6994.68     6841.10     77.94 o 
   0   3  10     5780.64     5887.12     70.20 o 
   1   3  10    14146.10    13664.44    147.08 o 
   2   3  10     4613.71     5039.22     67.13 o 
   3   3  10     8205.17     8629.47    106.50 o 
   4   3  10      918.53      835.75     25.28 o 
   5   3  10    14553.92    14043.57    156.94 o 
   6   3  10     2384.46     2333.64     98.45 o 
   7   3  10       84.84       77.73     30.74 o 
   8   3  10      976.37      925.89     88.36 o 
   9   3  10      648.20      570.23     69.48 o 
  10   3  10        4.75      -56.47     51.88 o 
  11   3  10      240.35      289.71     70.07 o 
 -11   4  10      126.88      132.65     41.21 o 
 -10   4  10      610.66      617.64     62.22 o 
  -9   4  10       15.29       50.90     23.86 o 
  -8   4  10     1943.55     1967.00     52.68 o 
  -7   4  10        8.44       -7.15     21.59 o 
  -6   4  10       65.21       56.87     18.34 o 
  -5   4  10       18.27       32.54     12.06 o 
  -4   4  10       15.85       15.76     10.69 o 
  -3   4  10     4446.03     4078.79     52.25 o 
  -2   4  10    14994.59    14984.46    169.99 o 
  -1   4  10     1136.72     1345.68     24.52 o 
   0   4  10    19273.14    19037.55    210.03 o 
   1   4  10    11203.14    11056.11    130.97 o 
   2   4  10      750.68      893.49     24.23 o 
   3   4  10      218.04      198.91     14.78 o 
   4   4  10      154.88      155.32     15.50 o 
   5   4  10     4060.91     4004.22     72.09 o 
   6   4  10     7914.19     7623.63    136.46 o 
   7   4  10      172.57      196.72     34.37 o 
   8   4  10       14.87       54.06     46.03 o 
   9   4  10      122.30      147.31     54.22 o 
  10   4  10      125.15      109.54     58.90 o 
  11   4  10      196.86      241.13     67.74 o 
 -11   5  10      263.90       87.25     40.09 o 
 -10   5  10       13.32      103.79     33.05 o 
  -9   5  10     1852.63     2106.62     63.00 o 
  -8   5  10     1778.96     1954.86     53.01 o 
  -7   5  10     1074.98     1253.51     43.21 o 
  -6   5  10      125.78      119.56     17.66 o 
  -5   5  10     1262.77     1156.78     30.95 o 
  -4   5  10      184.85      172.74     13.47 o 
  -3   5  10    10061.04    10010.12    114.69 o 
  -2   5  10      119.76       90.95     13.31 o 
  -1   5  10     1252.79     1177.22     25.74 o 
   0   5  10     2179.52     2258.24     40.67 o 
   1   5  10     2110.80     2404.21     53.30 o 
   2   5  10     6676.18     5855.03     81.86 o 
   3   5  10     7305.13     7416.65     93.52 o 
   4   5  10     6148.07     5893.36     83.13 o 
   5   5  10        3.62       13.74     16.83 o 
   6   5  10       21.64       32.38     20.18 o 
   7   5  10      111.80      150.40     29.94 o 
   8   5  10     1183.21     1330.68     86.04 o 
   9   5  10       61.27       89.48     52.90 o 
  10   5  10       47.29       80.88     57.08 o 
  11   5  10      212.05      195.52     65.91 o 
 -11   6  10        5.37       -8.16     36.36 o 
 -10   6  10      606.70      678.45     47.12 o 
  -9   6  10        3.74       45.63     28.22 o 
  -8   6  10        0.81        7.71     22.44 o 
  -7   6  10      196.68      148.24     33.88 o 
  -6   6  10     9043.65     9035.10    125.25 o 
  -5   6  10     1124.36     1077.13     44.58 o 
  -4   6  10     2750.17     2690.05     50.59 o 
  -3   6  10      592.48      634.83     26.16 o 
  -2   6  10    12853.87    12327.30    136.84 o 
  -1   6  10    12685.83    12743.63    140.71 o 
   0   6  10     1757.74     1572.41     33.55 o 
   1   6  10     4533.85     4285.65     70.69 o 
   2   6  10     3308.38     3386.91     57.12 o 
   3   6  10      110.99       80.54     15.07 o 
   4   6  10     4821.42     4757.10     72.94 o 
   5   6  10      269.57      285.43     24.26 o 
   6   6  10        2.44       -5.87     19.73 o 
   7   6  10       42.37       70.85     27.72 o 
   8   6  10      405.76      437.66     60.73 o 
   9   6  10       83.87       61.22     50.71 o 
  10   6  10       58.81       53.98     55.24 o 
 -10   7  10        4.70        1.05     33.04 o 
  -9   7  10      179.40       72.39     24.81 o 
  -8   7  10     2192.27     2501.16     59.63 o 
  -7   7  10      978.98      959.53     37.20 o 
  -6   7  10      244.31      259.81     25.37 o 
  -5   7  10     1219.82     1045.13     31.44 o 
  -4   7  10     2860.47     2821.82     53.14 o 
  -3   7  10     2645.05     2822.71     65.24 o 
  -2   7  10     1456.24     1242.73     34.63 o 
  -1   7  10        5.66        9.02     12.51 o 
   0   7  10     6614.73     6337.39     81.68 o 
   1   7  10      273.93      285.87     19.11 o 
   2   7  10     4769.19     4980.72     75.71 o 
   3   7  10    11529.57    11575.41    157.92 o 
   4   7  10     1803.68     1789.17     50.79 o 
   5   7  10     1970.46     2007.13     53.08 o 
   6   7  10     3890.96     3840.31     86.54 o 
   7   7  10     1304.62     1315.90     81.01 o 
   8   7  10        1.13      -13.53     46.12 o 
   9   7  10     2019.13     2016.32    197.36 o 
  10   7  10      566.15      593.05     76.17 o 
 -10   8  10       91.81       58.82     44.80 o 
  -9   8  10       11.68      -37.50     38.89 o 
  -8   8  10      332.54      379.01     30.19 o 
  -7   8  10       29.37       40.67     21.20 o 
  -6   8  10      774.80      835.15     33.10 o 
  -5   8  10     1078.99     1085.54     35.11 o 
  -4   8  10       86.34       69.78     17.12 o 
  -3   8  10      325.60      388.80     19.17 o 
  -2   8  10        1.77       -3.11     13.04 o 
  -1   8  10     7995.11     8319.74    124.86 o 
   0   8  10     2717.31     2692.69     46.62 o 
   1   8  10      463.25      472.94     22.77 o 
   2   8  10      734.49      834.49     34.98 o 
   3   8  10     1671.84     1604.43     44.23 o 
   4   8  10      337.70      289.22     27.28 o 
   5   8  10      805.98      742.05     34.82 o 
   6   8  10       12.84       21.22     21.78 o 
   7   8  10      341.05      322.33     53.38 o 
   8   8  10        5.27       69.31     50.71 o 
   9   8  10      312.85      405.47     64.74 o 
  10   8  10        0.57        9.22     66.89 o 
 -10   9  10       62.86       32.21     44.15 o 
  -9   9  10      770.70      818.38     84.06 o 
  -8   9  10       69.79        7.45     28.66 o 
  -7   9  10      463.71      476.85     38.87 o 
  -6   9  10       10.14        3.31     18.53 o 
  -5   9  10     2408.75     2604.87     65.25 o 
  -4   9  10     1581.12     1714.42     47.89 o 
  -3   9  10      358.73      394.44     20.22 o 
  -2   9  10     5224.61     5236.98     73.95 o 
  -1   9  10     5731.75     5633.59     80.65 o 
   0   9  10       45.96       85.28     14.75 o 
   1   9  10     2976.75     2763.57     48.94 o 
   2   9  10    12025.24    11951.30    141.17 o 
   3   9  10     1414.69     1300.66     44.31 o 
   4   9  10     2111.60     2141.09     59.52 o 
   5   9  10     5088.51     5277.07    100.49 o 
   6   9  10      103.34      116.39     29.25 o 
   7   9  10       86.05      126.77     47.84 o 
   8   9  10     6778.15     6839.93    464.10 o 
   9   9  10        2.45      -50.18     48.88 o 
  10   9  10        3.06     -102.40     75.97 o 
 -10  10  10       31.65        9.91     43.18 o 
  -9  10  10       72.17       46.86     42.76 o 
  -8  10  10      266.89      196.81     46.23 o 
  -7  10  10       31.04       35.73     26.67 o 
  -6  10  10       79.60       27.03     26.26 o 
  -5  10  10      153.29      116.39     31.50 o 
  -4  10  10     4015.82     3803.29     85.74 o 
  -3  10  10     5168.72     4934.26     76.73 o 
  -2  10  10      101.91      142.48     17.66 o 
  -1  10  10     1118.38     1260.72     30.03 o 
   0  10  10     1155.78     1155.75     34.18 o 
   1  10  10      229.47      191.95     19.84 o 
   2  10  10     5023.83     4925.70     78.98 o 
   3  10  10     1993.03     1925.70     62.56 o 
   4  10  10        2.93        3.40     24.02 o 
   5  10  10      204.56      177.05     25.65 o 
   6  10  10        8.07       40.60     41.85 o 
   7  10  10        7.13        3.70     43.02 o 
   8  10  10        0.62      -17.49     47.03 o 
   9  10  10      438.68      445.93    102.40 o 
  10  10  10        4.29     -109.00     72.67 o 
  -9  11  10        8.36       37.11     43.10 o 
  -8  11  10      561.72      593.60     59.96 o 
  -7  11  10      309.48      227.61     46.28 o 
  -6  11  10       46.84       -7.73     26.32 o 
  -5  11  10     3189.18     2924.47     87.82 o 
  -4  11  10      107.27      162.77     31.90 o 
  -3  11  10      404.63      452.86     30.52 o 
  -2  11  10     3100.90     3253.66     60.46 o 
  -1  11  10      123.41      119.35     18.42 o 
   0  11  10      842.57      921.37     30.29 o 
   1  11  10      831.26      852.18     32.93 o 
   2  11  10      170.94      136.89     34.87 o 
   3  11  10     2425.83     2353.81     57.37 o 
   4  11  10      154.15      216.32     33.51 o 
   5  11  10     1206.75     1050.90     52.69 o 
   6  11  10      921.71     1091.04     81.75 o 
   7  11  10       39.54       13.21     71.02 o 
   8  11  10       11.68       18.17     74.32 o 
   9  11  10       95.01        8.26     79.28 o 
  -9  12  10       26.05      -49.57     40.17 o 
  -8  12  10       82.51        3.66     41.57 o 
  -7  12  10      127.93      169.60     44.11 o 
  -6  12  10      726.13      753.61     58.66 o 
  -5  12  10      410.13      326.31     39.77 o 
  -4  12  10       33.41       58.80     20.16 o 
  -3  12  10     6035.67     5582.31    123.84 o 
  -2  12  10     5560.80     5589.83    102.84 o 
  -1  12  10      434.64      484.30     30.57 o 
   0  12  10      532.41      579.90     32.64 o 
   1  12  10      153.41      173.39     22.60 o 
   2  12  10       19.06      -22.92     22.04 o 
   3  12  10     1081.73     1028.18     40.31 o 
   4  12  10       90.80       91.29     39.94 o 
   5  12  10      314.12      318.26     82.58 o 
   6  12  10       42.61       39.64     62.76 o 
   7  12  10       60.91      -13.21     66.06 o 
   8  12  10      122.98       79.28     80.93 o 
   9  12  10       90.21      186.63     92.49 o 
  -9  13  10       17.22      -40.86     41.94 o 
  -8  13  10       86.26       71.68     43.32 o 
  -7  13  10      103.54       77.32     43.92 o 
  -6  13  10       92.96       36.85     36.68 o 
  -5  13  10       60.21       81.87     36.49 o 
  -4  13  10      419.51      499.19     42.74 o 
  -3  13  10      154.29      144.64     38.18 o 
  -2  13  10      103.69       60.07     27.82 o 
  -1  13  10       31.89       28.04     22.17 o 
   0  13  10      179.21      169.55     25.90 o 
   1  13  10      263.51      212.83     28.07 o 
   2  13  10        8.83       -9.02     21.26 o 
   3  13  10      343.10      294.54     34.22 o 
   4  13  10      326.88      334.53     40.91 o 
   5  13  10      120.92      133.55     42.23 o 
   6  13  10        4.07       16.52     64.41 o 
   7  13  10      294.25      186.63     80.93 o 
   8  13  10      129.79      163.51     87.53 o 
   9  13  10        8.45       26.43     84.23 o 
  -8  14  10       98.01      100.92     46.67 o 
  -7  14  10       46.48       33.96     58.22 o 
  -6  14  10      353.97      367.21     55.80 o 
  -5  14  10      960.12      969.43     64.79 o 
  -4  14  10      375.19      411.99     48.84 o 
  -3  14  10     2670.08     2826.84     96.55 o 
  -2  14  10     1399.08     1381.59     59.35 o 
  -1  14  10      176.95      183.15     26.97 o 
   0  14  10     1502.77     1632.96     53.43 o 
   1  14  10      580.36      583.76     46.46 o 
   2  14  10      775.98      736.41     55.01 o 
   3  14  10     7091.00     7451.39    250.56 o 
   4  14  10      137.02       92.98     42.55 o 
   5  14  10       81.59       14.79     30.07 o 
   6  14  10       38.58       46.98     43.21 o 
   7  14  10       18.13       16.52     72.67 o 
   8  14  10       59.03       69.37     80.93 o 
  -8  15  10       81.75       33.11     56.04 o 
  -7  15  10      753.21      804.45     68.15 o 
  -6  15  10       23.38       81.73     39.02 o 
  -5  15  10     1216.10     1259.69     88.38 o 
  -4  15  10      435.43      429.40     72.67 o 
  -3  15  10        7.53       25.06     34.22 o 
  -2  15  10      394.86      409.34     48.60 o 
  -1  15  10      516.63      680.33     52.91 o 
   0  15  10     1079.20     1021.42     62.08 o 
   1  15  10      209.44      154.05     40.33 o 
   2  15  10     1212.25     1355.14     87.50 o 
   3  15  10       33.11       -0.83     70.19 o 
   4  15  10     1373.19     1306.96     92.17 o 
   5  15  10      212.32      124.61    132.95 o 
   6  15  10      470.79      499.78     57.70 o 
   7  15  10      128.27       96.72     59.12 o 
   8  15  10       29.57      -13.21     80.93 o 
  -7  16  10       19.12        4.86     41.74 o 
  -6  16  10      206.60      129.00     45.59 o 
  -5  16  10      176.60      283.38     60.57 o 
  -4  16  10      800.55      796.28     73.01 o 
  -3  16  10     2126.73     2160.71    105.46 o 
  -2  16  10      459.87      561.54    102.40 o 
  -1  16  10     1456.95     1331.18    133.78 o 
   0  16  10      194.00      136.81     48.02 o 
   1  16  10       56.78       35.09     46.36 o 
   2  16  10     1286.47     1353.24     90.73 o 
   3  16  10       42.35       40.92     52.51 o 
   4  16  10       60.01       89.04     63.59 o 
   5  16  10      779.32      894.39     88.76 o 
   6  16  10       22.63       44.56     60.59 o 
   7  16  10      185.98      128.82     97.44 o 
  -6  17  10       77.24      119.12     43.68 o 
  -5  17  10      377.64      426.11    102.40 o 
  -4  17  10      350.30      373.26    102.40 o 
  -3  17  10        3.04       26.43     79.28 o 
  -2  17  10     2421.05     2429.49    186.63 o 
  -1  17  10        2.30      -46.24     72.67 o 
   0  17  10      355.67      503.73    105.70 o 
   1  17  10      270.66      226.25     55.95 o 
   2  17  10      903.96      872.62     80.86 o 
   3  17  10        7.38      -25.90     48.40 o 
   4  17  10     1117.48     1117.57    104.88 o 
   5  17  10      249.03      185.42     65.27 o 
   6  17  10        6.81       12.90    110.66 o 
  -5  18  10       17.62       21.47     84.23 o 
  -4  18  10      146.12      135.43     85.88 o 
  -3  18  10        0.23      -62.76     74.32 o 
  -2  18  10       36.97       49.55     84.23 o 
  -1  18  10       37.65      -16.52     72.67 o 
   0  18  10     1083.46      954.62    128.82 o 
   1  18  10       23.54       23.18     48.57 o 
   2  18  10      145.88       88.34     54.30 o 
   3  18  10      134.16      172.24     61.30 o 
   4  18  10       70.52       -8.80     52.78 o 
   5  18  10       33.07       23.32     57.19 o 
  -4  19  10      145.86      133.78     90.84 o 
  -3  19  10       69.62       52.85     87.53 o 
  -2  19  10      805.67      867.08    133.78 o 
  -1  19  10       50.04       85.88     87.53 o 
   0  19  10      860.24      776.25    127.17 o 
   1  19  10       95.60       36.33     82.58 o 
   2  19  10      227.59      253.62     60.31 o 
   3  19  10       51.87       29.70     59.01 o 
   4  19  10      681.37      546.02     92.49 o 
  -3  20  10       10.11        8.26     87.53 o 
  -2  20  10       99.61      221.31    100.75 o 
  -1  20  10       95.58       92.49     80.93 o 
   0  20  10       26.36      -16.52     84.23 o 
   1  20  10      106.17       77.62     92.49 o 
   2  20  10        9.97      112.31     95.79 o 
   3  20  10       45.87       35.59     58.08 o 
 -11   1  11       44.76       45.42     37.69 o 
 -10   1  11      103.37      104.99     38.17 o 
  -9   1  11      604.74      707.60     57.86 o 
  -8   1  11        2.88       26.77     20.66 o 
  -7   1  11      104.22       95.49     15.24 o 
  -6   1  11      116.67      150.89     14.49 o 
  -5   1  11       90.73       80.59     11.89 o 
  -4   1  11     1672.01     1670.09     28.88 o 
  -3   1  11      612.10      687.04     15.99 o 
  -2   1  11     8149.20     8654.64    108.56 o 
  -1   1  11     2662.28     2681.53     92.41 o 
   0   1  11     8310.36     8493.94     91.71 o 
   1   1  11     1514.09     1617.66     24.57 o 
   2   1  11     3612.50     3410.80     45.22 o 
   3   1  11      805.53      884.38     21.44 o 
   4   1  11       92.90       78.14     12.38 o 
   5   1  11    25088.43    24754.57    241.70 o 
   6   1  11      100.21       82.66     27.57 o 
   7   1  11      117.27      111.14     40.53 o 
   8   1  11      449.94      519.14     62.47 o 
   9   1  11        0.28      -19.82     49.05 o 
  10   1  11      464.18      451.26     71.82 o 
  11   1  11      710.50      612.57     83.50 o 
 -11   2  11        5.14      -19.74     35.39 o 
 -10   2  11      361.13      366.44     45.41 o 
  -9   2  11      908.59      869.88     53.92 o 
  -8   2  11      509.64      482.71     31.03 o 
  -7   2  11      772.69      736.59     32.82 o 
  -6   2  11     3764.39     3931.37     57.27 o 
  -5   2  11     1123.47     1032.50     25.14 o 
  -4   2  11     2989.79     2926.27     43.64 o 
  -3   2  11       80.61      157.77     10.89 o 
  -2   2  11      468.62      378.38     13.13 o 
  -1   2  11      903.07     1141.30     31.21 o 
   0   2  11     6815.37     6590.48     76.05 o 
   1   2  11     7319.69     7236.93     76.80 o 
   2   2  11     6085.40     5811.42     67.20 o 
   3   2  11       45.97       29.21     10.39 o 
   4   2  11      315.94      352.12     17.72 o 
   5   2  11     2097.65     2128.36     46.43 o 
   6   2  11     1566.90     1622.99     92.82 o 
   7   2  11     2829.71     2683.45     83.53 o 
   8   2  11      350.24      369.09     57.80 o 
   9   2  11       62.97      108.53     81.75 o 
  10   2  11      531.06      574.66     77.05 o 
  11   2  11      116.56      115.61     64.23 o 
 -11   3  11        8.63        1.28     37.08 o 
 -10   3  11       75.02       51.25     36.21 o 
  -9   3  11      790.08      826.63     38.82 o 
  -8   3  11      550.26      587.33     39.91 o 
  -7   3  11      947.11     1036.79     38.35 o 
  -6   3  11      153.33      169.41     18.97 o 
  -5   3  11     5579.10     5596.55     81.57 o 
  -4   3  11       62.88       62.00     12.17 o 
  -3   3  11     9750.97     9087.75     98.46 o 
  -2   3  11    27870.37    29225.35    274.75 o 
  -1   3  11       44.99       68.95      9.64 o 
   0   3  11    12079.63    11766.88    127.53 o 
   1   3  11     6894.32     6763.13     81.63 o 
   2   3  11      777.99      801.49     23.03 o 
   3   3  11     5691.25     5871.46     74.90 o 
   4   3  11    23325.62    22768.88    246.67 o 
   5   3  11     5264.63     5159.61     91.09 o 
   6   3  11    10055.12     9672.94    201.32 o 
   7   3  11      880.03      854.41     49.96 o 
   8   3  11     1513.26     1551.24     92.71 o 
   9   3  11       10.57       10.06     50.18 o 
  10   3  11     2764.80     2945.63    142.12 o 
  11   3  11        6.69        0.28     58.97 o 
 -11   4  11      182.86      108.20     40.37 o 
 -10   4  11     1224.40     1463.86    134.69 o 
  -9   4  11      137.39      121.47     26.33 o 
  -8   4  11      264.20      293.92     28.42 o 
  -7   4  11      450.55      426.16     32.30 o 
  -6   4  11     2048.68     2141.98     41.84 o 
  -5   4  11       82.65      139.80     13.82 o 
  -4   4  11     8007.09     7811.51     89.33 o 
  -3   4  11     2616.21     2893.00     41.33 o 
  -2   4  11      755.96      715.50     19.88 o 
  -1   4  11    11585.11    11668.59    120.38 o 
   0   4  11     5102.01     4687.89     68.65 o 
   1   4  11        8.62        4.14     11.22 o 
   2   4  11      636.44      590.35     19.54 o 
   3   4  11      499.34      557.11     20.57 o 
   4   4  11      292.12      354.77     24.41 o 
   5   4  11      632.81      632.37     31.44 o 
   6   4  11      649.53      623.78     36.11 o 
   7   4  11      546.12      435.68     40.99 o 
   8   4  11       33.08      -23.10     41.35 o 
   9   4  11       80.33       60.73    107.35 o 
  10   4  11      500.79      530.11     75.27 o 
  11   4  11       62.45       78.34     61.37 o 
 -11   5  11       56.46       62.80     38.72 o 
 -10   5  11      211.73      286.18     41.54 o 
  -9   5  11     1586.27     1607.50     61.15 o 
  -8   5  11       86.91      101.85     27.70 o 
  -7   5  11      846.21      866.60     44.15 o 
  -6   5  11       12.02       20.36     16.44 o 
  -5   5  11     2069.98     2055.70     37.77 o 
  -4   5  11     1116.16     1143.75     27.95 o 
  -3   5  11      738.31      601.94     23.32 o 
  -2   5  11     3591.64     3823.87     73.70 o 
  -1   5  11     7220.13     6987.51     90.57 o 
   0   5  11     4664.77     4451.34     60.10 o 
   1   5  11    14000.69    13946.27    176.20 o 
   2   5  11    20579.12    20670.55    234.53 o 
   3   5  11      183.12      159.95     15.09 o 
   4   5  11      434.08      500.92     23.56 o 
   5   5  11     2775.29     2765.63     58.48 o 
   6   5  11     1575.15     1603.51     76.91 o 
   7   5  11     1840.46     1860.59     65.33 o 
   8   5  11     5756.16     5385.72    179.56 o 
   9   5  11     1034.23      919.07     81.52 o 
  10   5  11      124.19      155.88     60.59 o 
  11   5  11      202.77      307.10     71.12 o 
 -10   6  11       19.99       36.45     31.71 o 
  -9   6  11      270.42      286.56     35.17 o 
  -8   6  11      136.51      159.06     25.20 o 
  -7   6  11      283.25      264.44     31.80 o 
  -6   6  11     1782.64     1809.81     50.37 o 
  -5   6  11      958.73      958.59     31.49 o 
  -4   6  11     5718.34     5474.05     75.52 o 
  -3   6  11    15667.87    15856.65    184.25 o 
  -2   6  11      365.44      367.66     21.01 o 
  -1   6  11     1926.01     2001.09     36.76 o 
   0   6  11       11.25        9.23     12.04 o 
   1   6  11     3248.88     2836.47     55.35 o 
   2   6  11    15517.04    16284.64    191.61 o 
   3   6  11     7269.01     7290.31     96.69 o 
   4   6  11        4.63       16.79     15.75 o 
   5   6  11      153.32      106.17     20.37 o 
   6   6  11        0.17        7.41     21.16 o 
   7   6  11       46.58       39.91     31.26 o 
   8   6  11     2299.88     2047.51    207.27 o 
   9   6  11        1.30      -39.79    105.70 o 
  10   6  11      100.36      157.01     60.90 o 
 -10   7  11      746.68      662.79     53.57 o 
  -9   7  11      235.58      182.31     40.69 o 
  -8   7  11        7.33       -7.17     21.90 o 
  -7   7  11     1473.68     1591.33     47.73 o 
  -6   7  11     1348.31     1421.39     45.04 o 
  -5   7  11     2035.74     2118.54     47.83 o 
  -4   7  11      662.67      720.19     29.61 o 
  -3   7  11     2094.54     1982.39     41.99 o 
  -2   7  11      115.40      187.33     15.60 o 
  -1   7  11      131.21       55.18     25.22 o 
   0   7  11      313.02      304.97     17.95 o 
   1   7  11      217.30      116.54     19.31 o 
   2   7  11     5371.54     5461.65     81.91 o 
   3   7  11      516.28      596.78     26.90 o 
   4   7  11     6299.91     6110.78     95.35 o 
   5   7  11        2.02       -5.67     18.13 o 
   6   7  11     6514.53     6876.79    136.40 o 
   7   7  11      911.33      853.66     69.95 o 
   8   7  11     1382.55     1281.54    135.43 o 
   9   7  11      111.11      118.09     54.89 o 
  10   7  11      766.87      860.73    102.40 o 
 -10   8  11       57.26      114.02     65.77 o 
  -9   8  11     2138.18     2182.19     98.83 o 
  -8   8  11     2442.42     2413.86     80.87 o 
  -7   8  11      475.89      512.62     30.88 o 
  -6   8  11     1654.55     1562.08     51.01 o 
  -5   8  11      661.76      588.58     27.95 o 
  -4   8  11      809.48      792.39     33.98 o 
  -3   8  11     9789.10     9863.07    147.00 o 
  -2   8  11      156.37      118.64     15.47 o 
  -1   8  11    14198.45    13529.00    152.98 o 
   0   8  11    11193.03    10786.90    127.29 o 
   1   8  11       83.71       56.83     15.67 o 
   2   8  11       83.35       69.28     22.44 o 
   3   8  11     1142.38     1260.78     45.15 o 
   4   8  11     1346.42     1315.14     47.07 o 
   5   8  11     2076.59     2065.40     55.90 o 
   6   8  11        3.99      -10.19     21.78 o 
   7   8  11      254.95      287.41     52.67 o 
   8   8  11      275.30      249.89     75.97 o 
   9   8  11       19.15      -31.05     50.05 o 
  10   8  11      241.98      144.42     67.72 o 
 -10   9  11        6.53       29.77     43.46 o 
  -9   9  11       77.25      123.23     44.31 o 
  -8   9  11     1315.33     1291.75    105.61 o 
  -7   9  11      361.60      350.12     36.50 o 
  -6   9  11       42.90       30.10     19.23 o 
  -5   9  11      591.77      532.07     33.56 o 
  -4   9  11     2278.80     2210.11     52.60 o 
  -3   9  11      534.33      575.34     23.19 o 
  -2   9  11     5643.22     5840.59     84.30 o 
  -1   9  11        3.66       17.39     16.08 o 
   0   9  11     2622.82     2742.10     49.35 o 
   1   9  11       82.60       73.75     16.99 o 
   2   9  11     1399.91     1341.19     40.57 o 
   3   9  11      162.89      188.36     36.97 o 
   4   9  11      198.92      218.63     32.93 o 
   5   9  11     1803.27     1731.67     52.36 o 
   6   9  11      486.57      405.24     46.23 o 
   7   9  11      786.71      860.41     71.47 o 
   8   9  11      185.00      166.10     56.65 o 
   9   9  11       13.88      -62.13     50.05 o 
  10   9  11      318.06      371.20     93.31 o 
 -10  10  11       41.24       29.56     74.39 o 
  -9  10  11       15.50       32.72     41.95 o 
  -8  10  11       80.74       55.29     40.80 o 
  -7  10  11     1729.00     1769.11     91.64 o 
  -6  10  11      675.50      701.07     42.57 o 
  -5  10  11       56.07       81.94     44.10 o 
  -4  10  11     2965.42     2880.42     73.13 o 
  -3  10  11     7106.01     7573.65    105.75 o 
  -2  10  11     1282.68     1467.25     35.76 o 
  -1  10  11        2.15       14.83     15.39 o 
   0  10  11     1012.49     1119.21     29.79 o 
   1  10  11     1234.62     1219.84     35.65 o 
   2  10  11    12651.54    12226.99    167.17 o 
   3  10  11     2536.95     2738.05     87.94 o 
   4  10  11        1.24      -14.59     27.20 o 
   5  10  11      540.66      561.91     34.82 o 
   6  10  11        4.86      -30.63     39.66 o 
   7  10  11        0.89      -50.33     44.19 o 
   8  10  11      103.19       61.03     78.45 o 
   9  10  11       37.88      -21.47     77.62 o 
  -9  11  11      224.70      174.61     48.61 o 
  -8  11  11     1182.79     1254.28     77.23 o 
  -7  11  11       99.62      131.56     38.38 o 
  -6  11  11     2165.24     2341.76    124.35 o 
  -5  11  11      105.10      145.71     33.38 o 
  -4  11  11     4497.84     4710.35    112.31 o 
  -3  11  11       43.00       20.40     20.56 o 
  -2  11  11     1906.14     1822.93     53.37 o 
  -1  11  11       68.19       30.03     16.95 o 
   0  11  11     6643.12     7111.02    100.41 o 
   1  11  11      844.84      954.73     34.88 o 
   2  11  11      611.46      615.23     31.83 o 
   3  11  11     9499.02     9975.16    147.45 o 
   4  11  11      114.58      111.93     35.28 o 
   5  11  11     1340.07     1499.35    122.17 o 
   6  11  11        9.84       46.31     41.15 o 
   7  11  11     3205.22     3182.08    247.74 o 
   8  11  11     1229.54     1352.65    137.08 o 
   9  11  11      973.34     1291.54    143.69 o 
  -9  12  11      312.61      325.29     54.95 o 
  -8  12  11       48.79      -18.17     38.41 o 
  -7  12  11      145.28      103.09     41.63 o 
  -6  12  11       28.58       28.24     31.19 o 
  -5  12  11      323.07      248.06     37.46 o 
  -4  12  11      148.67      234.07     39.59 o 
  -3  12  11      249.07      273.45     49.82 o 
  -2  12  11      639.91      682.67     42.28 o 
  -1  12  11     2650.02     2379.39     61.25 o 
   0  12  11     3996.36     4087.32    146.53 o 
   1  12  11     1094.09     1179.05     39.37 o 
   2  12  11      658.45      664.26     33.29 o 
   3  12  11        0.65      -10.97     21.85 o 
   4  12  11      381.82      409.53     47.56 o 
   5  12  11      235.40      284.73    137.91 o 
   6  12  11        3.38        6.61     61.11 o 
   7  12  11      115.52       42.94     72.67 o 
   8  12  11       41.36      -52.85     75.97 o 
   9  12  11       77.13      156.90     89.19 o 
  -8  13  11      323.52      283.29     50.41 o 
  -7  13  11        9.20      -40.25     37.15 o 
  -6  13  11     2492.61     2720.57    125.21 o 
  -5  13  11      107.15       66.84     41.86 o 
  -4  13  11     3223.50     3155.09     92.69 o 
  -3  13  11      237.24      127.21     34.82 o 
  -2  13  11      252.78      251.76     33.07 o 
  -1  13  11     3507.16     3459.69     77.88 o 
   0  13  11     1014.02      978.37     47.96 o 
   1  13  11      736.96      764.14     39.31 o 
   2  13  11      942.19      873.17     37.24 o 
   3  13  11      588.08      551.50     33.86 o 
   4  13  11        6.46       31.24     37.33 o 
   5  13  11     4462.32     4372.76    156.53 o 
   6  13  11        8.96      -18.17     64.41 o 
   7  13  11      215.10      137.08     79.28 o 
   8  13  11      323.81      317.11     95.79 o 
  -8  14  11       14.69       54.61     72.43 o 
  -7  14  11       50.78        0.05     38.62 o 
  -6  14  11        4.33       28.15     49.21 o 
  -5  14  11        7.93      -14.58     34.62 o 
  -4  14  11       32.18       82.23     36.97 o 
  -3  14  11       50.11       34.77     29.80 o 
  -2  14  11     2077.36     2102.30     79.81 o 
  -1  14  11      370.45      490.09     41.00 o 
   0  14  11     2596.15     2638.75     69.02 o 
   1  14  11     2043.77     1963.20     73.72 o 
   2  14  11      241.60      260.46     38.93 o 
   3  14  11     2425.11     2552.07    101.45 o 
   4  14  11      862.40      814.66     59.28 o 
   5  14  11      213.33       43.75     68.71 o 
   6  14  11       16.05       50.14     54.73 o 
   7  14  11       18.55      -14.86     72.67 o 
   8  14  11       14.86      -19.82     75.97 o 
  -7  15  11       82.63       59.38     42.81 o 
  -6  15  11      590.65      561.27     56.63 o 
  -5  15  11       23.86       85.33     51.17 o 
  -4  15  11      818.73      872.63     78.45 o 
  -3  15  11      102.11      109.74     36.84 o 
  -2  15  11     2881.36     2960.25    143.79 o 
  -1  15  11      403.79      488.85     45.62 o 
   0  15  11      911.69     1111.99     64.66 o 
   1  15  11     1223.86     1172.42     68.36 o 
   2  15  11     2403.67     2295.69    113.65 o 
   3  15  11     1598.40     1604.52    100.11 o 
   4  15  11      673.18      655.45     74.99 o 
   5  15  11       48.44       77.13     53.96 o 
   6  15  11       25.61      -19.82     82.58 o 
   7  15  11     1294.13     1303.73    114.79 o 
  -7  16  11       78.23        8.99     42.00 o 
  -6  16  11       46.95       40.24     41.91 o 
  -5  16  11       18.43       23.84     47.95 o 
  -4  16  11       34.21       83.21     48.77 o 
  -3  16  11      148.92      161.49     49.55 o 
  -2  16  11       10.41       77.62     75.97 o 
  -1  16  11      216.66      204.80     87.53 o 
   0  16  11      891.52      822.49    115.61 o 
   1  16  11       18.29       65.29     46.00 o 
   2  16  11      700.19      654.75     72.15 o 
   3  16  11      482.45      455.35     66.54 o 
   4  16  11       41.96       86.45     67.72 o 
   5  16  11       14.89        1.55     53.96 o 
   6  16  11      213.67      196.54     97.44 o 
   7  16  11        1.25        1.65     92.49 o 
  -6  17  11       87.62       80.30     43.44 o 
  -5  17  11      194.62      165.16     94.14 o 
  -4  17  11       94.21        0.00     82.58 o 
  -3  17  11      335.88      371.61    100.75 o 
  -2  17  11      336.37      345.18     97.44 o 
  -1  17  11        0.28       64.41     80.93 o 
   0  17  11      256.16      221.31     92.49 o 
   1  17  11      220.61      221.68     56.75 o 
   2  17  11        6.27       54.88     52.78 o 
   3  17  11      109.95      102.70     54.30 o 
   4  17  11      262.47      280.17    118.91 o 
   5  17  11      435.93      495.38     76.17 o 
   6  17  11      147.55      203.32     82.58 o 
  -5  18  11      195.90      274.16    104.05 o 
  -4  18  11      109.15      102.40     89.19 o 
  -3  18  11        2.35       -1.65     74.32 o 
  -2  18  11       97.98       49.55     82.58 o 
  -1  18  11      520.23      619.35    109.00 o 
   0  18  11      419.64      516.95    109.00 o 
   1  18  11        1.91      -37.99     84.23 o 
   2  18  11       13.44      -69.91     48.80 o 
   3  18  11       47.97      116.25     59.73 o 
   4  18  11      391.46      406.90     72.29 o 
   5  18  11      168.80      260.77    160.20 o 
  -4  19  11       26.01      175.07     92.49 o 
  -3  19  11      325.57      303.89    105.70 o 
  -2  19  11        2.48       39.64     85.88 o 
  -1  19  11      508.65      485.57    112.31 o 
   0  19  11        5.74      104.05     92.49 o 
   1  19  11       14.21       13.21     85.88 o 
   2  19  11      542.70      417.87     85.88 o 
   3  19  11       39.25       22.10     57.83 o 
   4  19  11      112.55       27.91     57.83 o 
  -3  20  11      572.02      549.98    120.57 o 
  -2  20  11        3.48       23.12     89.19 o 
  -1  20  11      378.62      549.98    113.96 o 
   0  20  11      244.67      287.38    104.05 o 
   1  20  11       35.21        6.61     87.53 o 
   2  20  11      189.80      365.00    109.00 o 
 -11   0  12      220.66      232.37     87.53 o 
 -10   0  12      615.47      645.38    140.39 o 
  -9   0  12     2166.85     2378.42    117.94 o 
  -8   0  12      127.98       63.87     74.32 o 
  -7   0  12     3049.34     3497.28     75.76 o 
  -6   0  12     5373.54     5428.62     99.58 o 
  -5   0  12     2084.46     2083.54     74.73 o 
  -4   0  12     8152.38     7350.93    109.26 o 
  -3   0  12     2638.67     2302.79     41.85 o 
  -2   0  12      823.83     1038.89     48.68 o 
  -1   0  12      196.57       94.14     36.33 o 
   0   0  12        2.51      -15.57     17.68 o 
   1   0  12     1477.19     1358.02     48.03 o 
   2   0  12    40915.43    41334.52    483.39 o 
   3   0  12     1915.11     1846.55     53.09 o 
   4   0  12     1300.80     1141.32     36.68 o 
   5   0  12     4941.42     4827.10     96.43 o 
   6   0  12     8186.27     8188.86    226.34 o 
   7   0  12     1405.15     1155.51     79.84 o 
   8   0  12      479.84      487.22     87.53 o 
   9   0  12      556.52      672.20    104.05 o 
  10   0  12     1236.64     1293.19    140.39 o 
  11   0  12      145.41       72.67     87.53 o 
 -11   1  12      276.68      301.17     45.37 o 
 -10   1  12      571.28      558.98    100.81 o 
  -9   1  12       41.32       56.57     34.57 o 
  -8   1  12      150.61      144.54     30.05 o 
  -7   1  12     1810.41     1850.28     46.51 o 
  -6   1  12     3704.03     3885.67     85.66 o 
  -5   1  12       36.93       31.30     12.07 o 
  -4   1  12     4842.05     5001.51     65.61 o 
  -3   1  12        0.05        4.75      7.82 o 
  -2   1  12    40806.77    40761.05    554.91 o 
  -1   1  12      141.46      139.53     21.89 o 
   0   1  12    14504.60    14282.62    162.11 o 
   1   1  12     1966.21     2198.19     29.90 o 
   2   1  12    19215.17    19381.34    185.03 o 
   3   1  12      856.37      755.16     21.60 o 
   4   1  12     9519.94     9627.92    102.96 o 
   5   1  12     1263.77     1406.72     48.22 o 
   6   1  12      999.53     1104.39     52.41 o 
   7   1  12       17.54       -9.65     27.00 o 
   8   1  12      193.82      142.89     50.71 o 
   9   1  12     2684.40     2697.71    129.62 o 
  10   1  12       16.12      -20.32     55.46 o 
  11   1  12      150.85      166.88     93.31 o 
 -11   2  12      255.57      280.16     45.12 o 
 -10   2  12      624.75      677.91     91.30 o 
  -9   2  12     6576.43     6085.60    270.57 o 
  -8   2  12       36.48       78.87     24.86 o 
  -7   2  12      431.39      348.05     22.34 o 
  -6   2  12      108.91      108.40     14.94 o 
  -5   2  12     7030.11     7079.05     86.78 o 
  -4   2  12    15392.67    14768.66    157.06 o 
  -3   2  12     1966.34     1745.07     35.84 o 
  -2   2  12     1100.33      886.65     21.84 o 
  -1   2  12     1478.13     1341.20     30.55 o 
   0   2  12     3549.83     3341.46     47.15 o 
   1   2  12      664.34      531.01     14.64 o 
   2   2  12    14807.97    14343.18    142.30 o 
   3   2  12     5979.02     6128.00     77.56 o 
   4   2  12     4456.93     4036.17     60.91 o 
   5   2  12     2089.07     2214.57     55.02 o 
   6   2  12     4035.60     3914.36     99.47 o 
   7   2  12      637.27      517.57     42.31 o 
   8   2  12      828.67      914.08    111.48 o 
   9   2  12       86.69       -6.07     81.75 o 
  10   2  12       18.18       68.04     59.53 o 
  11   2  12      523.34      379.51     75.80 o 
 -11   3  12       21.36       -0.24     36.93 o 
 -10   3  12      216.55      279.57     51.36 o 
  -9   3  12      533.18      595.23     68.89 o 
  -8   3  12       43.63       48.08     22.40 o 
  -7   3  12       83.02       46.23     20.12 o 
  -6   3  12      418.45      437.42     31.21 o 
  -5   3  12      785.76      812.83     27.23 o 
  -4   3  12     8112.18     7791.54     93.80 o 
  -3   3  12     2249.14     2207.67     31.85 o 
  -2   3  12    42898.80    45157.75    417.47 o 
  -1   3  12        1.23       -3.72      7.83 o 
   0   3  12     5439.07     5655.72     69.34 o 
   1   3  12    11977.20    11665.98    122.31 o 
   2   3  12     6222.95     6123.90     74.67 o 
   3   3  12     2668.66     2668.09     44.51 o 
   4   3  12     1586.62     1626.56     34.19 o 
   5   3  12     7378.06     7021.94    106.02 o 
   6   3  12     4311.17     4052.79    101.55 o 
   7   3  12      135.41       92.69     32.16 o 
   8   3  12        3.21      -43.77     43.21 o 
   9   3  12      164.43      258.40     73.50 o 
  10   3  12      856.41      952.83    104.88 o 
  11   3  12      125.42       99.57     63.26 o 
 -11   4  12      267.66      242.26     44.86 o 
 -10   4  12       36.59       12.44     34.94 o 
  -9   4  12      243.82      195.74     32.70 o 
  -8   4  12      167.38      219.52     27.34 o 
  -7   4  12     8527.08     8823.76    153.03 o 
  -6   4  12       50.46       92.48     15.04 o 
  -5   4  12      124.54      146.22     15.33 o 
  -4   4  12     1584.76     1645.30     31.15 o 
  -3   4  12     7568.98     7769.12     86.55 o 
  -2   4  12    25093.26    26174.96    265.57 o 
  -1   4  12     6305.55     5830.62     67.85 o 
   0   4  12      222.93      212.64     14.40 o 
   1   4  12     6994.61     6932.37    104.36 o 
   2   4  12     1266.30     1298.19     33.08 o 
   3   4  12      269.31      298.56     17.15 o 
   4   4  12     2111.62     2138.61     44.56 o 
   5   4  12     1920.11     1926.96     66.01 o 
   6   4  12     1579.35     1453.57     48.03 o 
   7   4  12      663.63      725.90     48.82 o 
   8   4  12        1.77       18.73     46.12 o 
   9   4  12       55.55       69.55     66.06 o 
  10   4  12      919.06     1082.75     93.23 o 
 -10   5  12       23.74       17.00     34.19 o 
  -9   5  12      228.44      203.71     33.61 o 
  -8   5  12      907.50      969.67     42.32 o 
  -7   5  12      396.52      342.60     31.45 o 
  -6   5  12      317.02      294.26     18.74 o 
  -5   5  12      165.76      143.51     14.76 o 
  -4   5  12      549.07      514.08     20.26 o 
  -3   5  12     4542.75     4471.89     66.26 o 
  -2   5  12     2035.70     2214.17     40.68 o 
  -1   5  12    39213.94    39131.99    418.40 o 
   0   5  12     9607.98     9294.59    114.50 o 
   1   5  12     5081.44     5147.49     73.61 o 
   2   5  12     1492.50     1515.22     35.64 o 
   3   5  12       34.21       12.11     12.78 o 
   4   5  12     5975.88     6087.69     82.61 o 
   5   5  12     7877.53     7614.02    164.12 o 
   6   5  12      304.80      274.84     27.44 o 
   7   5  12     2273.38     2344.42     72.22 o 
   8   5  12     3969.20     4196.87    156.28 o 
   9   5  12      332.79      193.45     58.90 o 
  10   5  12        6.92       25.19     55.02 o 
 -10   6  12      254.84      298.21     42.32 o 
  -9   6  12       68.35       49.41     30.90 o 
  -8   6  12     1884.71     1924.72     63.20 o 
  -7   6  12      980.97      895.11     43.21 o 
  -6   6  12      386.00      443.94     29.24 o 
  -5   6  12     1011.23     1006.49     30.08 o 
  -4   6  12     4358.02     4255.31     63.70 o 
  -3   6  12       28.47       45.66     15.02 o 
  -2   6  12     1989.62     2076.08     38.02 o 
  -1   6  12      266.08      248.12     16.46 o 
   0   6  12       84.37       59.20     12.22 o 
   1   6  12    17504.97    17705.59    220.39 o 
   2   6  12     4838.66     5053.98     76.57 o 
   3   6  12      400.36      461.00     32.08 o 
   4   6  12     1070.31     1070.34     38.30 o 
   5   6  12     2169.46     2239.82     62.91 o 
   6   6  12     1021.03      980.67     41.72 o 
   7   6  12      860.91      839.29     84.23 o 
   8   6  12      118.71       88.89     51.23 o 
   9   6  12        1.53        5.86     51.72 o 
  10   6  12       33.55        3.03     72.67 o 
 -10   7  12       47.36      131.76     64.92 o 
  -9   7  12       65.11       16.88     27.61 o 
  -8   7  12      537.19      584.12     46.01 o 
  -7   7  12      370.48      416.73     31.30 o 
  -6   7  12      176.11      187.81     22.62 o 
  -5   7  12     2879.07     2877.39     75.50 o 
  -4   7  12     1648.64     1686.08     50.44 o 
  -3   7  12     9470.85     9769.68    125.42 o 
  -2   7  12     2358.84     2160.25     40.25 o 
  -1   7  12      578.18      523.28     21.16 o 
   0   7  12       35.00       24.20     15.40 o 
   1   7  12    23051.15    22453.81    283.38 o 
   2   7  12     7875.41     8028.34    109.61 o 
   3   7  12     4558.93     4617.30     76.28 o 
   4   7  12     5751.32     5977.58    149.67 o 
   5   7  12       23.87       -3.83     14.87 o 
   6   7  12        1.36      -18.12     27.33 o 
   7   7  12     3857.07     3909.10    143.42 o 
   8   7  12      332.77      364.71     61.10 o 
   9   7  12        2.85      -12.73     51.72 o 
  10   7  12      891.93      938.85     89.36 o 
 -10   8  12      494.58      543.74     62.21 o 
  -9   8  12        2.39       -3.72     38.51 o 
  -8   8  12      396.56      416.29     46.01 o 
  -7   8  12       87.46       86.88     22.55 o 
  -6   8  12      357.55      364.37     28.37 o 
  -5   8  12        2.63        8.72     17.60 o 
  -4   8  12     2676.92     2712.17     58.60 o 
  -3   8  12     2353.67     2471.29     53.64 o 
  -2   8  12       67.80       15.61     12.89 o 
  -1   8  12      220.42      192.88     18.17 o 
   0   8  12      352.39      355.40     22.16 o 
   1   8  12      175.52      211.36     19.10 o 
   2   8  12     5510.63     5891.52    108.98 o 
   3   8  12     3999.94     4092.41     77.49 o 
   4   8  12      132.91      217.34     23.09 o 
   5   8  12      265.63      327.32     34.39 o 
   6   8  12        2.12      -20.94     25.60 o 
   7   8  12      330.75      309.26     54.85 o 
   8   8  12       61.18       52.03     50.22 o 
   9   8  12     1355.00     1391.49    170.11 o 
  10   8  12      156.08       81.75     59.56 o 
 -10   9  12      370.94      382.40     57.21 o 
  -9   9  12      255.99      394.92     53.68 o 
  -8   9  12        1.56       18.29     37.13 o 
  -7   9  12       89.68       85.55     29.68 o 
  -6   9  12     2612.87     2798.12     66.57 o 
  -5   9  12       31.75       15.81     21.70 o 
  -4   9  12      855.71      883.12     34.98 o 
  -3   9  12     1545.82     1591.64     36.89 o 
  -2   9  12       49.16       40.83     15.80 o 
  -1   9  12     5252.99     5215.23     75.28 o 
   0   9  12     1195.95     1057.61     30.67 o 
   1   9  12     1602.11     1541.04     37.84 o 
   2   9  12     6345.16     6439.33    115.38 o 
   3   9  12     3606.16     3321.82     78.00 o 
   4   9  12      334.21      297.11     28.59 o 
   5   9  12      587.92      652.83     36.19 o 
   6   9  12      517.61      595.55     57.46 o 
   7   9  12       72.46      -17.80     44.95 o 
   8   9  12     1320.29     1417.82     92.57 o 
   9   9  12      339.81      339.97     65.79 o 
  10   9  12      193.93      150.65     63.59 o 
  -9  10  12        1.16       19.83     41.06 o 
  -8  10  12      546.53      481.93     96.07 o 
  -7  10  12      376.90      373.75     53.03 o 
  -6  10  12     2497.11     2496.76     73.69 o 
  -5  10  12        4.65      -17.78     27.11 o 
  -4  10  12      394.26      353.02     31.54 o 
  -3  10  12      719.13      862.33     30.55 o 
  -2  10  12      807.24      836.64     40.96 o 
  -1  10  12     1025.26     1047.07     31.49 o 
   0  10  12     2865.04     2867.78     52.99 o 
   1  10  12        7.02       15.30     18.87 o 
   2  10  12        6.75       23.12     21.77 o 
   3  10  12     1037.79     1131.59     59.42 o 
   4  10  12        5.80      -10.51     25.30 o 
   5  10  12      952.95      905.78     45.81 o 
   6  10  12       50.02       40.08     45.42 o 
   7  10  12      247.96      159.98     51.88 o 
   8  10  12      351.60      392.46     63.45 o 
   9  10  12      577.11      444.28    104.05 o 
  -9  11  12      301.77      325.21     53.73 o 
  -8  11  12       69.52       57.84     40.48 o 
  -7  11  12       93.53       75.29     51.93 o 
  -6  11  12      182.76      129.42     30.92 o 
  -5  11  12      224.42      242.91     36.07 o 
  -4  11  12       58.56       46.10     28.24 o 
  -3  11  12      958.38      901.75     37.23 o 
  -2  11  12        7.26       43.44     24.97 o 
  -1  11  12        1.73        7.43     19.05 o 
   0  11  12     1657.30     1798.93     47.32 o 
   1  11  12     4445.20     4660.93     91.11 o 
   2  11  12     6880.92     7138.08    124.25 o 
   3  11  12     1179.33     1288.63     64.78 o 
   4  11  12     3943.97     3866.10     98.06 o 
   5  11  12       34.23       28.44     36.59 o 
   6  11  12      172.58       81.25     45.37 o 
   7  11  12     1936.33     2152.50    216.36 o 
   8  11  12      337.97      511.99    100.75 o 
   9  11  12       21.62       92.49     85.88 o 
  -9  12  12      187.42      149.29     53.87 o 
  -8  12  12       16.71       81.10     48.62 o 
  -7  12  12     1330.43     1357.26     97.91 o 
  -6  12  12      133.97      135.42     34.31 o 
  -5  12  12        4.86       22.07     31.07 o 
  -4  12  12      659.70      625.80     44.68 o 
  -3  12  12       44.20       31.99     27.84 o 
  -2  12  12     1417.82     1455.70     58.04 o 
  -1  12  12      652.66      608.83     40.22 o 
   0  12  12     1041.27     1107.33     66.64 o 
   1  12  12     3816.67     3707.63     73.62 o 
   2  12  12      192.39      208.94     26.21 o 
   3  12  12       44.96        7.53     26.31 o 
   4  12  12     1433.01     1501.32     63.74 o 
   5  12  12       23.85       27.87     41.99 o 
   6  12  12      176.35      135.43     74.32 o 
   7  12  12      137.43      115.61     79.28 o 
   8  12  12       97.31      125.52     84.23 o 
   9  12  12       20.18       74.32     85.88 o 
  -8  13  12        2.51        7.81     39.74 o 
  -7  13  12       28.82       30.47     38.98 o 
  -6  13  12        4.88       42.38     49.13 o 
  -5  13  12       40.27       18.10     34.88 o 
  -4  13  12     1203.52     1245.04    100.84 o 
  -3  13  12      174.66      129.94     42.35 o 
  -2  13  12     1580.04     1679.58     63.89 o 
  -1  13  12      369.52      496.10     50.72 o 
   0  13  12        3.30       21.28     23.19 o 
   1  13  12       25.26       60.76     25.17 o 
   2  13  12      970.19     1100.65     47.37 o 
   3  13  12      115.54      122.65     38.78 o 
   4  13  12       34.95       64.59     48.40 o 
   5  13  12        4.77      -37.99     61.11 o 
   6  13  12       12.29      -89.19     59.46 o 
   7  13  12      264.82      247.74     85.88 o 
   8  13  12        5.81      -29.73     77.62 o 
  -8  14  12        5.30       31.78     40.80 o 
  -7  14  12     1126.03     1118.59     74.78 o 
  -6  14  12       10.68      -67.25     44.83 o 
  -5  14  12      464.15      390.86     49.73 o 
  -4  14  12     1589.39     1683.13     79.18 o 
  -3  14  12      258.26      275.67     45.49 o 
  -2  14  12      308.98      275.12     35.56 o 
  -1  14  12     2864.64     2912.57     85.37 o 
   0  14  12        1.48      -29.75     22.29 o 
   1  14  12      313.12      361.04     44.20 o 
   2  14  12       37.34       29.80     37.66 o 
   3  14  12      927.50      919.08     85.88 o 
   4  14  12       10.06        7.62     39.36 o 
   5  14  12       43.62      -35.40     23.60 o 
   6  14  12      181.79      234.91     62.55 o 
   7  14  12       89.90      168.46     84.23 o 
   8  14  12      132.26       46.24     84.23 o 
  -7  15  12        0.69      -27.94     40.45 o 
  -6  15  12      351.43      441.80     90.84 o 
  -5  15  12       10.07       -8.14     46.71 o 
  -4  15  12       65.17       85.96     47.92 o 
  -3  15  12      284.22      387.86     45.67 o 
  -2  15  12       14.76       52.95     34.18 o 
  -1  15  12        3.03        5.28     32.85 o 
   0  15  12     1420.20     1601.77     76.32 o 
   1  15  12      240.84      201.34     54.46 o 
   2  15  12      188.57      169.80     53.96 o 
   3  15  12     1921.17     1847.79    107.42 o 
   4  15  12      859.92     1016.80    106.53 o 
   5  15  12       30.61      -31.38     84.23 o 
   6  15  12      388.34      521.90    115.61 o 
   7  15  12       57.32       33.87     62.08 o 
  -7  16  12       56.55       88.62     45.03 o 
  -6  16  12     1029.05     1203.75     90.25 o 
  -5  16  12        6.44      -26.27     47.20 o 
  -4  16  12      250.90      335.66     60.29 o 
  -3  16  12      221.67      246.58     52.86 o 
  -2  16  12        4.25      -96.62     64.41 o 
  -1  16  12       14.26      -82.58     67.72 o 
   0  16  12      150.90      239.48     89.19 o 
   1  16  12       24.94      -35.20     41.50 o 
   2  16  12      563.84      593.18     69.13 o 
   3  16  12     2293.13     2480.16    309.67 o 
   4  16  12       26.28        7.97     53.57 o 
   5  16  12      645.69      672.20    118.91 o 
   6  16  12        2.32      -13.21     89.19 o 
  -6  17  12        4.02      -28.05     42.83 o 
  -5  17  12      701.55      760.56     80.55 o 
  -4  17  12      131.49      -18.17     79.28 o 
  -3  17  12      480.40      520.25    109.00 o 
  -2  17  12        2.73      -71.02     74.32 o 
  -1  17  12      283.19      282.42     94.14 o 
   0  17  12       58.55       84.23     82.58 o 
   1  17  12      874.31      992.60    130.48 o 
   2  17  12      583.15      573.23    156.08 o 
   3  17  12      603.52      568.57     75.48 o 
   4  17  12        0.39       38.15     57.80 o 
   5  17  12      455.44      586.58     83.45 o 
   6  17  12       55.51       61.11     94.14 o 
  -5  18  12       48.58      105.70     97.44 o 
  -4  18  12      495.23      447.58    115.61 o 
  -3  18  12       16.99       -8.26     80.93 o 
  -2  18  12        4.23       82.58     89.19 o 
  -1  18  12      108.75      -13.21     74.32 o 
   0  18  12      341.75      249.39     99.10 o 
   1  18  12       10.18      117.26     87.53 o 
   2  18  12        8.00      -40.78     48.57 o 
   3  18  12      200.29      166.97     61.07 o 
   4  18  12       53.43       -2.72    130.48 o 
   5  18  12      189.28      121.69     85.88 o 
  -4  19  12        4.07       44.59     89.19 o 
  -3  19  12      261.86      338.58    110.66 o 
  -2  19  12      114.53       47.90     89.19 o 
  -1  19  12       19.04       52.85     89.19 o 
   0  19  12       16.13       47.90     89.19 o 
   1  19  12      451.61      427.76    109.00 o 
   2  19  12       64.68       36.33     90.84 o 
   3  19  12      113.15       47.76     58.25 o 
   4  19  12       70.51       19.30     54.37 o 
  -2  20  12      129.65      214.71    102.40 o 
  -1  20  12      121.15       49.55     89.19 o 
   0  20  12        0.83      -26.43     90.84 o 
   1  20  12      249.82      350.14    113.96 o 
   2  20  12       81.50       87.53     94.14 o 
 -11   1  13      176.35      178.42     42.44 o 
 -10   1  13       51.00       68.84     35.64 o 
  -9   1  13       11.40      -19.20     31.23 o 
  -8   1  13      169.60      150.90     36.33 o 
  -7   1  13     1012.37     1017.42     37.17 o 
  -6   1  13      180.80      181.18     15.85 o 
  -5   1  13     4852.57     4958.70     63.36 o 
  -4   1  13     2562.00     2297.25     35.87 o 
  -3   1  13      183.24      137.72     10.26 o 
  -2   1  13     2278.98     2131.02     47.62 o 
  -1   1  13    20330.87    20180.04    346.74 o 
   0   1  13     5242.02     5187.32     75.91 o 
   1   1  13    31625.19    30969.73    295.61 o 
   2   1  13     2876.94     3032.99     43.33 o 
   3   1  13     2227.34     2024.37     40.76 o 
   4   1  13     6615.71     6673.23     78.72 o 
   5   1  13     2204.05     2254.99     62.45 o 
   6   1  13     5242.75     4990.15    116.35 o 
   7   1  13       90.18       -4.16     28.22 o 
   8   1  13       71.80      129.63     73.50 o 
   9   1  13      845.79      797.92    111.48 o 
  10   1  13        3.91      -68.63     52.51 o 
  11   1  13       42.33       69.17     62.47 o 
 -11   2  13      253.93      265.75     45.89 o 
 -10   2  13        4.74       57.13     35.05 o 
  -9   2  13      119.15      137.18     36.89 o 
  -8   2  13     1974.97     2111.28     83.40 o 
  -7   2  13        2.27       11.06     18.46 o 
  -6   2  13      118.81      130.86     16.70 o 
  -5   2  13     2671.90     2523.01     48.10 o 
  -4   2  13     2030.99     2016.73     34.61 o 
  -3   2  13      840.68      905.30     19.23 o 
  -2   2  13    12257.17    12604.25    157.38 o 
  -1   2  13      193.00      168.58     19.15 o 
   0   2  13       19.82       49.57      7.56 o 
   1   2  13       10.74        0.63      8.52 o 
   2   2  13    29247.01    30155.82    265.92 o 
   3   2  13      180.40      135.48     13.56 o 
   4   2  13     1072.27     1127.27     30.21 o 
   5   2  13     3047.96     2944.90     65.76 o 
   6   2  13     1494.28     1550.10     61.91 o 
   7   2  13       30.97       46.45     30.64 o 
   8   2  13      395.00      377.69     60.73 o 
   9   2  13      585.67      655.99     75.88 o 
  10   2  13       76.13       91.63     60.59 o 
 -11   3  13       50.61       27.25     37.57 o 
 -10   3  13     1166.23     1262.37     66.61 o 
  -9   3  13      678.78      759.38     52.24 o 
  -8   3  13      286.55      343.88     36.48 o 
  -7   3  13       72.66       49.62     27.57 o 
  -6   3  13     2074.80     2093.23     44.24 o 
  -5   3  13      326.39      299.37     18.92 o 
  -4   3  13      105.91       94.39     15.47 o 
  -3   3  13     5033.61     5123.25     77.34 o 
  -2   3  13      317.72      371.16     23.88 o 
  -1   3  13      274.09      358.56     18.36 o 
   0   3  13      279.53      335.94     14.30 o 
   1   3  13    14398.30    13669.16    135.32 o 
   2   3  13     2351.93     2390.82     38.11 o 
   3   3  13      197.16      117.15     14.59 o 
   4   3  13     2097.73     1945.66     40.03 o 
   5   3  13      356.41      410.03     26.51 o 
   6   3  13      368.84      408.07     51.73 o 
   7   3  13     5202.99     4906.67    120.57 o 
   8   3  13      234.26      193.91     54.30 o 
   9   3  13      145.16      131.93     66.89 o 
  10   3  13      956.61     1026.30     92.71 o 
 -10   4  13      745.97      721.15     54.82 o 
  -9   4  13      154.30      209.76     37.45 o 
  -8   4  13      460.40      483.18     55.54 o 
  -7   4  13     2703.89     2816.85     71.39 o 
  -6   4  13        8.40        8.36     14.32 o 
  -5   4  13      995.27     1040.87     28.30 o 
  -4   4  13     8130.62     7792.91     89.74 o 
  -3   4  13     9701.51    10018.14    107.44 o 
  -2   4  13    19817.82    19933.14    220.28 o 
  -1   4  13      686.07      694.98     19.19 o 
   0   4  13     3336.16     2966.73     44.82 o 
   1   4  13       42.00       70.63     13.70 o 
   2   4  13    10798.35    10672.12    118.61 o 
   3   4  13     1191.09     1120.97     29.93 o 
   4   4  13     3165.93     3079.43     52.92 o 
   5   4  13     1781.85     1943.73     49.60 o 
   6   4  13     1351.19     1271.71     45.78 o 
   7   4  13     1026.83     1049.66     56.68 o 
   8   4  13      495.35      438.33    143.69 o 
   9   4  13      800.25      799.65    137.91 o 
  10   4  13      734.32      765.05     84.66 o 
 -10   5  13      192.95      124.95     39.27 o 
  -9   5  13        2.03      -28.22     27.27 o 
  -8   5  13      306.93      222.32     58.73 o 
  -7   5  13      119.07      135.85     26.43 o 
  -6   5  13      775.09      812.72     28.00 o 
  -5   5  13      885.21      850.75     26.09 o 
  -4   5  13     3052.72     3112.14     47.10 o 
  -3   5  13      320.72      287.73     15.38 o 
  -2   5  13      645.48      605.98     20.26 o 
  -1   5  13     1317.72     1312.24     26.88 o 
   0   5  13     6559.74     6860.85     90.29 o 
   1   5  13      276.63      271.68     17.79 o 
   2   5  13     3240.81     3102.57     59.30 o 
   3   5  13     3918.93     3823.74     58.55 o 
   4   5  13     2573.50     2470.71     47.40 o 
   5   5  13     2443.87     2556.65     60.97 o 
   6   5  13       27.23       26.82     23.11 o 
   7   5  13      475.38      430.02     49.07 o 
   8   5  13      119.71      107.14     53.68 o 
   9   5  13     1569.60     1518.87    128.82 o 
  10   5  13      157.80       90.84     59.56 o 
 -10   6  13        3.20      -10.37     34.22 o 
  -9   6  13      432.27      344.26     41.05 o 
  -8   6  13     2079.58     2180.24     93.80 o 
  -7   6  13      493.92      545.60     36.62 o 
  -6   6  13     4898.19     4966.35     89.84 o 
  -5   6  13      327.36      271.06     21.40 o 
  -4   6  13      372.62      462.44     26.53 o 
  -3   6  13     1664.35     1679.92     37.78 o 
  -2   6  13     8935.89     8635.94    110.32 o 
  -1   6  13       46.18       27.63     11.10 o 
   0   6  13    19889.89    20079.26    213.12 o 
   1   6  13       21.54        3.34     14.43 o 
   2   6  13     4209.50     4526.93     71.96 o 
   3   6  13       58.74       34.14     15.08 o 
   4   6  13      357.84      366.15     23.64 o 
   5   6  13     1113.14     1055.08     41.31 o 
   6   6  13      643.95      695.29     37.09 o 
   7   6  13      583.32      459.55     60.73 o 
   8   6  13      155.06      217.79    148.64 o 
   9   6  13     1532.12     1330.91     96.09 o 
  10   6  13       29.26       46.76     60.28 o 
 -10   7  13      266.71      229.17     62.08 o 
  -9   7  13       37.36       72.81     34.89 o 
  -8   7  13      568.24      611.21     47.46 o 
  -7   7  13     1060.01     1159.00     55.94 o 
  -6   7  13      112.92      158.28     23.90 o 
  -5   7  13      722.11      765.22     28.42 o 
  -4   7  13        8.20       16.72     14.83 o 
  -3   7  13       36.29       53.55     18.93 o 
  -2   7  13     2148.37     2253.62     41.81 o 
  -1   7  13     1744.98     1695.19     35.82 o 
   0   7  13     1148.76     1136.36     29.73 o 
   1   7  13    13954.53    14371.33    186.79 o 
   2   7  13     1740.46     1508.45     38.92 o 
   3   7  13      208.46      186.51     19.99 o 
   4   7  13     1069.51     1037.91     37.17 o 
   5   7  13     2685.73     2671.03     65.23 o 
   6   7  13        3.11      -12.10     25.68 o 
   7   7  13     1330.54     1163.66     81.11 o 
   8   7  13      153.79      217.23     57.19 o 
   9   7  13       57.14       61.34     54.30 o 
  10   7  13       14.99      -12.70     56.42 o 
 -10   8  13      399.78      331.64     55.35 o 
  -9   8  13        3.50       -2.73     39.99 o 
  -8   8  13     1237.64     1318.36     63.70 o 
  -7   8  13       87.67       -1.48     30.43 o 
  -6   8  13     2627.49     2578.52     62.83 o 
  -5   8  13      321.68      315.03     24.12 o 
  -4   8  13     5200.29     5325.89     83.67 o 
  -3   8  13      362.22      456.50     24.39 o 
  -2   8  13      601.81      754.89     26.14 o 
  -1   8  13      147.26      114.87     16.47 o 
   0   8  13     2517.64     2409.50     48.13 o 
   1   8  13      511.14      506.57     23.79 o 
   2   8  13      214.58      242.90     22.56 o 
   3   8  13        0.66        9.18     19.87 o 
   4   8  13      659.17      660.83     32.40 o 
   5   8  13      246.67      331.43     27.56 o 
   6   8  13      247.52      210.67     32.06 o 
   7   8  13     4171.95     4036.46    147.82 o 
   8   8  13      709.68      812.97     76.65 o 
   9   8  13      102.15      149.44     59.42 o 
  10   8  13       10.11       12.19     58.08 o 
  -9   9  13       29.87       19.38     41.52 o 
  -8   9  13        3.00      -99.83    102.40 o 
  -7   9  13     1065.12     1100.87     71.26 o 
  -6   9  13     1539.77     1443.16     54.64 o 
  -5   9  13      519.54      469.26     27.69 o 
  -4   9  13        1.19      -24.50     21.62 o 
  -3   9  13     1796.50     1779.50     48.37 o 
  -2   9  13      511.24      537.53     25.39 o 
  -1   9  13     2714.41     2645.30     65.88 o 
   0   9  13      311.34      291.96     21.00 o 
   1   9  13     4946.29     4932.10     74.75 o 
   2   9  13     2327.96     2544.15     64.93 o 
   3   9  13      301.45      333.68     31.66 o 
   4   9  13       19.29       29.99     23.51 o 
   5   9  13      428.26      486.36     37.18 o 
   6   9  13     1641.80     1833.02     94.40 o 
   7   9  13      317.92      368.25     60.07 o 
   8   9  13       78.09       80.77     54.30 o 
   9   9  13       94.37       19.98     54.74 o 
  -9  10  13       51.78       47.14     44.17 o 
  -8  10  13        6.44       -3.61     38.84 o 
  -7  10  13     5212.58     5075.57    184.88 o 
  -6  10  13       24.87      -10.96     30.04 o 
  -5  10  13       10.77       43.56     32.90 o 
  -4  10  13      721.37      686.03     39.32 o 
  -3  10  13     2665.80     2671.69     98.86 o 
  -2  10  13     3636.75     3896.12     77.09 o 
  -1  10  13     8227.24     8521.01    138.00 o 
   0  10  13      170.62      172.13     22.48 o 
   1  10  13     5188.54     5236.54     89.59 o 
   2  10  13      232.38      288.94     33.04 o 
   3  10  13        5.44        4.68     27.58 o 
   4  10  13     1337.30     1293.08     50.98 o 
   5  10  13       90.75       90.04     28.14 o 
   6  10  13        1.65      -11.43     43.78 o 
   7  10  13      509.47      511.10    170.11 o 
   8  10  13      692.83      652.80     73.32 o 
   9  10  13      247.08      204.80     94.14 o 
  -9  11  13      339.81      383.09     55.08 o 
  -8  11  13        9.34       19.80     41.10 o 
  -7  11  13      625.67      629.17     72.82 o 
  -6  11  13      134.50       80.93     48.66 o 
  -5  11  13      531.59      504.07     43.06 o 
  -4  11  13      576.73      563.94     42.13 o 
  -3  11  13      372.18      445.23     34.82 o 
  -2  11  13    10864.69    10826.34    174.25 o 
  -1  11  13      876.24     1023.33     43.43 o 
   0  11  13      823.17      761.27     33.20 o 
   1  11  13       16.47       43.62     23.74 o 
   2  11  13      134.44      132.09     27.62 o 
   3  11  13     1966.25     1916.91     73.17 o 
   4  11  13     7839.64     7530.49    156.38 o 
   5  11  13      345.17      301.22     45.51 o 
   6  11  13      172.21       87.53     61.11 o 
   7  11  13      293.39      321.97     58.25 o 
   8  11  13      285.51      394.73     97.44 o 
   9  11  13       12.24       18.17     85.88 o 
  -8  12  13       28.96      116.23     67.20 o 
  -7  12  13       26.47       21.55     51.03 o 
  -6  12  13      856.29      829.41     75.88 o 
  -5  12  13     1656.22     1609.25     68.16 o 
  -4  12  13       27.44       18.94     29.55 o 
  -3  12  13     2030.74     2026.15     75.81 o 
  -2  12  13       57.07       85.00     28.99 o 
  -1  12  13     1666.66     1569.62     66.75 o 
   0  12  13      292.25      266.58     32.52 o 
   1  12  13      604.42      586.62     35.27 o 
   2  12  13       12.68      -18.28     24.78 o 
   3  12  13     1317.27     1233.55     50.56 o 
   4  12  13     2919.53     3119.47    123.23 o 
   5  12  13       86.02      115.91     44.68 o 
   6  12  13     1970.11     2272.59    156.90 o 
   7  12  13        0.81       29.73     74.32 o 
   8  12  13       85.68      -85.88     75.97 o 
  -8  13  13      241.38      116.50     46.04 o 
  -7  13  13      369.96      450.31     70.47 o 
  -6  13  13      348.39      319.73     61.50 o 
  -5  13  13      684.69      716.60    194.06 o 
  -4  13  13       39.96      -31.42     31.24 o 
  -3  13  13      182.87      139.13     32.33 o 
  -2  13  13      261.10      334.21     53.09 o 
  -1  13  13     1122.33     1240.81     60.79 o 
   0  13  13     1958.63     1983.31     68.45 o 
   1  13  13     1577.20     1593.67     61.99 o 
   2  13  13     3536.63     3952.13     87.99 o 
   3  13  13      887.95      853.82     58.64 o 
   4  13  13       58.78       52.71     68.54 o 
   5  13  13       12.48       92.49     67.72 o 
   6  13  13     1067.71     1276.68    123.87 o 
   7  13  13      769.47      913.33    117.26 o 
   8  13  13      284.43      374.91    102.40 o 
  -8  14  13        6.11      -28.04     40.09 o 
  -7  14  13      725.62      579.35     85.88 o 
  -6  14  13        7.99       16.82     50.75 o 
  -5  14  13     1483.99     1636.72    132.13 o 
  -4  14  13       42.42       20.93     36.18 o 
  -3  14  13      711.23      779.12     66.99 o 
  -2  14  13     1122.36      945.49     51.77 o 
  -1  14  13     3404.69     3683.07     98.47 o 
   0  14  13        3.17      -40.29     26.86 o 
   1  14  13      642.45      707.50     40.75 o 
   2  14  13        8.34       48.33     85.88 o 
   3  14  13      431.42      355.09     95.79 o 
   4  14  13      483.09      385.82     61.49 o 
   5  14  13      732.23      781.20    122.22 o 
   6  14  13      628.65      610.57     78.05 o 
   7  14  13       11.50      -79.28     74.32 o 
  -7  15  13        0.49      -21.67     39.14 o 
  -6  15  13      144.11      193.80     59.91 o 
  -5  15  13      324.79      309.09     61.50 o 
  -4  15  13      114.12      105.39     50.79 o 
  -3  15  13        8.83       -7.69     33.29 o 
  -2  15  13     1353.47     1385.68     79.80 o 
  -1  15  13     2001.56     2053.11     83.55 o 
   0  15  13     1289.35     1265.05     92.06 o 
   1  15  13      664.09      723.73     58.77 o 
   2  15  13       26.34       51.40     47.50 o 
   3  15  13      386.26      490.52    104.05 o 
   4  15  13     1794.47     2034.76    168.46 o 
   5  15  13      320.66      335.27    100.75 o 
   6  15  13       53.32       72.67     99.10 o 
   7  15  13      156.00      131.47    160.20 o 
  -6  16  13        0.27       14.39     41.23 o 
  -5  16  13       85.84      195.34     57.10 o 
  -4  16  13       19.70       -8.95     47.04 o 
  -3  16  13       27.43       10.54     70.19 o 
  -2  16  13      333.88      247.74     89.19 o 
  -1  16  13      400.41      465.75     99.10 o 
   0  16  13      378.88      368.30     97.44 o 
   1  16  13       29.18       26.43     46.36 o 
   2  16  13       37.51       48.11     48.80 o 
   3  16  13       56.02      -39.97     51.17 o 
   4  16  13      211.63       75.97     87.53 o 
   5  16  13       11.21       31.38     89.19 o 
   6  16  13      363.30      632.56    125.52 o 
  -6  17  13      260.65      242.42     50.63 o 
  -5  17  13        0.46       90.67    114.79 o 
  -4  17  13       33.69      -67.72     79.28 o 
  -3  17  13      270.41      366.65    104.05 o 
  -2  17  13      434.44      244.44     92.49 o 
  -1  17  13      317.94      328.67     99.10 o 
   0  17  13       25.39      102.40     82.58 o 
   1  17  13     1611.75     1848.13    166.81 o 
   2  17  13      379.19      285.97     90.84 o 
   3  17  13       72.35       59.82     54.73 o 
   4  17  13      313.16      351.79    109.00 o 
   5  17  13       92.94       82.58     94.14 o 
  -5  18  13      152.39       59.46     99.10 o 
  -4  18  13      290.62      208.10     95.79 o 
  -3  18  13       42.75      165.16     90.84 o 
  -2  18  13       16.35       -3.30     87.53 o 
  -1  18  13       46.71       54.50     82.58 o 
   0  18  13      482.81      678.80    117.26 o 
   1  18  13       36.25       77.62     87.53 o 
   2  18  13       16.70      100.75     87.53 o 
   3  18  13        9.21       39.21     55.15 o 
   4  18  13      145.46      132.13     95.79 o 
  -3  19  13       72.71       46.24     84.23 o 
  -2  19  13      198.10      173.42    100.75 o 
  -1  19  13        2.96       95.79     90.84 o 
   0  19  13       64.92       74.32     89.19 o 
   1  19  13      370.65      459.14    117.26 o 
   2  19  13        0.08      -84.23     82.58 o 
   3  19  13      274.61      245.65     68.43 o 
  -1  20  13      105.91       79.28     95.79 o 
   0  20  13       33.15      168.46     97.44 o 
   1  20  13        1.06       44.59     90.84 o 
 -10   0  14     2264.08     2416.79    276.64 o 
  -9   0  14      170.77      292.32     56.63 o 
  -8   0  14     3520.58     3985.28    214.71 o 
  -7   0  14     6132.38     5800.72    172.76 o 
  -6   0  14     9285.96     9550.04    146.27 o 
  -5   0  14     5054.51     5054.78     85.99 o 
  -4   0  14    11003.41    11169.35    173.75 o 
  -3   0  14      668.14      616.50     42.04 o 
  -2   0  14       33.91      -37.16     24.77 o 
  -1   0  14    12525.99    10743.73    420.33 o 
   0   0  14      215.58      374.11     40.28 o 
   1   0  14    23936.00    24669.43    360.24 o 
   2   0  14      548.20      554.39     28.84 o 
   3   0  14    11580.97    10861.44    151.39 o 
   4   0  14     1204.73     1124.49     38.06 o 
   5   0  14     7520.16     7080.24    199.70 o 
   6   0  14      941.41      778.15     66.96 o 
   7   0  14      647.98      779.60     70.04 o 
   8   0  14      242.63      229.57     79.28 o 
   9   0  14       24.32      -79.28     69.37 o 
  10   0  14     2060.64     2307.27    184.98 o 
 -10   1  14        9.03       -5.15     41.72 o 
  -9   1  14      100.42      133.93     42.01 o 
  -8   1  14      234.69      186.54     81.75 o 
  -7   1  14     2885.50     2590.02     74.19 o 
  -6   1  14      943.00     1049.58     36.60 o 
  -5   1  14     3863.76     3844.23     52.90 o 
  -4   1  14     7125.53     6662.89     75.22 o 
  -3   1  14     2555.56     2695.41     43.34 o 
  -2   1  14      452.26      420.38     23.58 o 
  -1   1  14       23.41       37.89     22.19 o 
   0   1  14     3124.55     3066.83     51.90 o 
   1   1  14      409.63      533.31     16.72 o 
   2   1  14       93.88       72.42     11.33 o 
   3   1  14        7.75       -8.62     11.32 o 
   4   1  14     4703.04     4486.56    105.04 o 
   5   1  14       29.94       36.01     23.00 o 
   6   1  14      561.07      575.16     51.25 o 
   7   1  14     1023.88     1098.64     56.73 o 
   8   1  14     2297.52     2206.60    114.45 o 
   9   1  14      191.97      236.79     90.01 o 
  10   1  14     1312.11     1488.55    108.61 o 
 -10   2  14      111.34       98.71     37.26 o 
  -9   2  14      250.35      155.35     55.64 o 
  -8   2  14     3539.11     3527.20    141.21 o 
  -7   2  14     2526.43     2360.51     79.27 o 
  -6   2  14      399.15      366.61     20.74 o 
  -5   2  14     2975.95     3016.25     48.09 o 
  -4   2  14       68.27       60.02     12.02 o 
  -3   2  14     7856.48     7822.01     98.50 o 
  -2   2  14      307.37      303.99     17.96 o 
  -1   2  14     4863.28     4161.92    100.33 o 
   0   2  14      280.11      289.12     16.27 o 
   1   2  14     8932.99     8981.08     89.59 o 
   2   2  14     1959.70     1996.43     32.49 o 
   3   2  14    15126.13    14392.73    148.25 o 
   4   2  14      666.46      613.03     25.46 o 
   5   2  14      417.49      378.73     29.71 o 
   6   2  14     1565.62     1472.09     71.13 o 
   7   2  14        2.53       15.56     29.76 o 
   8   2  14      457.42      360.74     63.03 o 
   9   2  14     1193.63     1308.80     95.74 o 
  10   2  14      734.44      546.62     79.39 o 
 -10   3  14      135.69      123.66     38.15 o 
  -9   3  14      149.80      129.28     40.65 o 
  -8   3  14      200.76      111.39     44.68 o 
  -7   3  14     1418.23     1447.84     65.56 o 
  -6   3  14     1835.55     1768.74     48.16 o 
  -5   3  14       19.58       27.17     14.04 o 
  -4   3  14      362.80      412.03     15.91 o 
  -3   3  14    21760.66    21961.58    211.97 o 
  -2   3  14    19506.11    19774.41    238.60 o 
  -1   3  14     2226.83     1907.69     39.16 o 
   0   3  14     3117.50     3074.72     59.49 o 
   1   3  14    11722.18    12136.99    122.94 o 
   2   3  14     3258.37     3412.41     48.56 o 
   3   3  14        3.27        6.15     11.81 o 
   4   3  14      207.44      173.31     16.36 o 
   5   3  14      655.34      657.07     34.35 o 
   6   3  14     3043.77     3095.89     78.98 o 
   7   3  14       65.81       48.07     31.95 o 
   8   3  14      592.25      704.82    107.35 o 
   9   3  14       66.74       -9.41     54.30 o 
  10   3  14      145.09      168.86     64.81 o 
 -10   4  14     1105.39     1107.45     64.31 o 
  -9   4  14       95.10      184.23     43.26 o 
  -8   4  14      573.00      518.69     48.87 o 
  -7   4  14      249.22      264.17     35.26 o 
  -6   4  14     3185.09     3260.27     86.92 o 
  -5   4  14      129.22      160.09     16.57 o 
  -4   4  14      762.81      846.50     24.40 o 
  -3   4  14      150.98      163.05     13.07 o 
  -2   4  14    11153.58    11884.43    130.73 o 
  -1   4  14       54.09       87.58     11.47 o 
   0   4  14     6195.47     6521.23     80.94 o 
   1   4  14     2040.00     1680.07     33.72 o 
   2   4  14     5015.45     5353.13     70.32 o 
   3   4  14       93.50       98.18     14.96 o 
   4   4  14      125.29      118.19     16.85 o 
   5   4  14    10643.26    10456.01    157.38 o 
   6   4  14     6475.54     6316.45    112.90 o 
   7   4  14      141.38       89.47     38.77 o 
   8   4  14      205.58      224.58     57.80 o 
   9   4  14      387.03      286.67    141.21 o 
  10   4  14       11.68      -54.28     55.39 o 
 -10   5  14        5.13      -11.11     33.90 o 
  -9   5  14       83.75       -8.72     30.99 o 
  -8   5  14      164.53      161.91     39.63 o 
  -7   5  14       24.85       54.93     28.25 o 
  -6   5  14     3889.79     3877.54     76.18 o 
  -5   5  14     9825.88     9688.20    111.34 o 
  -4   5  14     1256.96     1212.55     27.76 o 
  -3   5  14     2408.63     2631.66     41.06 o 
  -2   5  14      186.30      253.38     15.72 o 
  -1   5  14     4160.19     4380.59     57.19 o 
   0   5  14    12656.92    11666.85    140.29 o 
   1   5  14     2500.96     2454.26     45.90 o 
   2   5  14     7349.83     7140.16     88.19 o 
   3   5  14     6043.26     6381.25     83.93 o 
   4   5  14     1308.34     1399.13     38.38 o 
   5   5  14     1072.62     1012.24     53.99 o 
   6   5  14      221.86      228.95     28.66 o 
   7   5  14      807.37      962.36     77.50 o 
   8   5  14      933.61      826.88    151.12 o 
   9   5  14      829.71      825.74     83.70 o 
  10   5  14        0.65       -6.41     57.80 o 
 -10   6  14       24.45        5.35     34.55 o 
  -9   6  14        7.04       34.72     29.71 o 
  -8   6  14      359.18      282.11     38.07 o 
  -7   6  14      898.22     1012.92     74.28 o 
  -6   6  14      428.23      469.85     29.78 o 
  -5   6  14     1552.33     1507.02     44.26 o 
  -4   6  14     4350.92     4345.24     64.48 o 
  -3   6  14      392.43      392.58     29.50 o 
  -2   6  14      565.07      482.71     23.47 o 
  -1   6  14      581.79      614.38     23.42 o 
   0   6  14     5981.66     5852.70     77.98 o 
   1   6  14       25.64      -15.58     14.01 o 
   2   6  14     4240.48     4566.97     79.11 o 
   3   6  14      190.76      182.19     18.07 o 
   4   6  14     5056.29     5168.24     87.19 o 
   5   6  14      247.54      239.61     27.30 o 
   6   6  14      355.18      405.84     32.44 o 
   7   6  14     2133.46     2014.38    104.48 o 
   8   6  14      632.46      816.07    142.04 o 
   9   6  14      487.52      581.73     74.72 o 
  10   6  14       52.80       50.25     58.76 o 
 -10   7  14       72.02       89.00     55.91 o 
  -9   7  14       15.25       -3.61     32.60 o 
  -8   7  14      479.63      418.80     48.29 o 
  -7   7  14      948.69      722.36     69.61 o 
  -6   7  14       64.65       71.62     25.10 o 
  -5   7  14       59.02       76.72     17.46 o 
  -4   7  14      583.89      636.41     26.79 o 
  -3   7  14     7146.89     7325.84    108.91 o 
  -2   7  14    13013.81    13449.95    201.30 o 
  -1   7  14       11.21       -9.56     13.50 o 
   0   7  14      271.76      211.87     19.14 o 
   1   7  14     5519.05     5279.94     86.15 o 
   2   7  14        2.49       -5.03     16.51 o 
   3   7  14     4151.15     4216.47     80.32 o 
   4   7  14     1952.03     2006.26     51.30 o 
   5   7  14     2543.47     2432.29     61.19 o 
   6   7  14     1321.74     1343.07     55.20 o 
   7   7  14      580.59      544.73     66.57 o 
   8   7  14       39.01       21.83     51.35 o 
   9   7  14      312.49      195.67     62.41 o 
  10   7  14       13.62       32.79     58.76 o 
 -10   8  14       18.18       25.65     53.38 o 
  -9   8  14     1185.45     1264.14     79.58 o 
  -8   8  14      184.28      266.34     92.49 o 
  -7   8  14     1158.73     1096.89     63.17 o 
  -6   8  14        3.88        8.44     28.18 o 
  -5   8  14      792.67      821.23     55.27 o 
  -4   8  14        6.81       -9.94     17.24 o 
  -3   8  14     1445.37     1415.40     38.07 o 
  -2   8  14     5564.52     5604.45     78.41 o 
  -1   8  14      853.36      854.99     27.61 o 
   0   8  14     3659.06     3520.72     57.99 o 
   1   8  14      360.69      282.33     22.42 o 
   2   8  14     5035.14     4892.43     79.79 o 
   3   8  14       17.31       46.52     21.97 o 
   4   8  14    13570.87    13979.36    226.73 o 
   5   8  14       48.55       87.50     24.70 o 
   6   8  14      401.45      467.51     50.56 o 
   7   8  14      581.96      538.58     67.72 o 
   8   8  14      998.95      914.93     94.97 o 
   9   8  14       71.79       63.94    109.83 o 
  -9   9  14      178.84      220.44     69.89 o 
  -8   9  14        9.15       83.57     55.46 o 
  -7   9  14        0.21        2.59     39.81 o 
  -6   9  14       60.68      -40.82     35.59 o 
  -5   9  14      932.24      937.64     38.16 o 
  -4   9  14      813.33      898.33     48.63 o 
  -3   9  14       79.81       84.51     19.88 o 
  -2   9  14     6875.47     7202.26    107.37 o 
  -1   9  14      396.12      458.60     25.49 o 
   0   9  14     2138.73     2160.66     45.18 o 
   1   9  14     4795.26     4723.34     73.30 o 
   2   9  14     2110.80     1966.76     85.10 o 
   3   9  14     8558.84     8471.61    181.89 o 
   4   9  14     4206.18     4274.46     86.61 o 
   5   9  14      190.88      254.93     29.48 o 
   6   9  14      486.64      606.44    113.96 o 
   7   9  14       30.55       28.17     49.38 o 
   8   9  14      579.03      570.95     71.12 o 
   9   9  14      338.28      392.64     68.89 o 
  -9  10  14       22.73       -5.41     46.04 o 
  -8  10  14     1028.86     1070.13    142.86 o 
  -7  10  14        4.39       10.52     49.01 o 
  -6  10  14      335.80      264.67     59.66 o 
  -5  10  14     1746.31     1705.16     66.11 o 
  -4  10  14      575.79      613.71     42.55 o 
  -3  10  14     1096.92     1077.95     53.55 o 
  -2  10  14     2478.44     2462.91     62.91 o 
  -1  10  14      457.63      494.51     27.16 o 
   0  10  14     2885.76     2971.42     62.43 o 
   1  10  14       88.74       71.65     22.34 o 
   2  10  14     6232.10     6326.50    115.47 o 
   3  10  14      814.58      894.79     47.94 o 
   4  10  14       58.03       36.56     27.24 o 
   5  10  14      692.82      705.83     43.58 o 
   6  10  14      852.99      854.09     72.65 o 
   7  10  14      273.37      350.07    113.13 o 
   8  10  14      564.34      500.23     68.78 o 
   9  10  14      654.76      511.99    110.66 o 
  -9  11  14       16.27       23.27     42.93 o 
  -8  11  14      470.28      454.36     72.93 o 
  -7  11  14      122.29      115.61     54.89 o 
  -6  11  14      302.66      305.24     51.46 o 
  -5  11  14      475.19      482.82     52.07 o 
  -4  11  14      157.88      208.37     33.60 o 
  -3  11  14     2170.80     2141.72     63.98 o 
  -2  11  14      796.45      823.64     41.67 o 
  -1  11  14       15.17      -29.38     19.59 o 
   0  11  14      974.04      918.76     41.73 o 
   1  11  14       56.28       36.41     24.40 o 
   2  11  14     2466.35     2409.39     67.08 o 
   3  11  14      927.31      867.41     61.27 o 
   4  11  14       18.15       65.67     35.30 o 
   5  11  14      187.38      136.80     47.50 o 
   6  11  14       50.41      -11.21     46.12 o 
   7  11  14        2.39      -30.04     82.58 o 
   8  11  14        0.17       29.73     82.58 o 
   9  11  14        0.19      -39.64     80.93 o 
  -8  12  14      120.40      146.17     46.53 o 
  -7  12  14        8.41       35.03     50.79 o 
  -6  12  14       29.62       31.78     59.46 o 
  -5  12  14      294.23      205.49     45.62 o 
  -4  12  14       38.78       -9.06     29.21 o 
  -3  12  14        3.55       -5.62     28.72 o 
  -2  12  14      178.47      256.75     33.89 o 
  -1  12  14      188.42      210.41     31.50 o 
   0  12  14        0.20      -20.94     25.57 o 
   1  12  14        4.07        0.70     23.81 o 
   2  12  14     2503.67     2360.89     65.86 o 
   3  12  14      215.53      209.46     36.86 o 
   4  12  14      349.82      407.92     46.17 o 
   5  12  14      196.13      164.38     48.20 o 
   6  12  14       40.92      -14.86     71.02 o 
   7  12  14      127.02      218.01     85.88 o 
   8  12  14      465.06      440.97    105.70 o 
  -8  13  14        8.91       31.17     41.76 o 
  -7  13  14        1.02      -30.14     51.49 o 
  -6  13  14        1.43        9.77     48.80 o 
  -5  13  14       13.31      -52.10     44.41 o 
  -4  13  14      274.88      256.45     45.91 o 
  -3  13  14      176.45      278.26     36.89 o 
  -2  13  14     1590.82     1584.05     83.20 o 
  -1  13  14        3.00       -6.53     31.47 o 
   0  13  14      113.57       87.50     30.07 o 
   1  13  14      506.25      421.02     39.47 o 
   2  13  14      190.70      252.55     36.54 o 
   3  13  14      173.70      204.96     36.93 o 
   4  13  14      268.33      255.17     56.75 o 
   5  13  14       35.22      130.48     71.02 o 
   6  13  14        0.95       26.43     72.67 o 
   7  13  14       14.52       -9.91     74.32 o 
   8  13  14        0.38      -56.15     77.62 o 
  -7  14  14      514.71      591.27    104.05 o 
  -6  14  14      353.06      417.21     98.27 o 
  -5  14  14      642.43      591.27     92.49 o 
  -4  14  14       19.16       30.79     60.28 o 
  -3  14  14       14.33       11.51     36.66 o 
  -2  14  14      173.91      209.94     39.33 o 
  -1  14  14       80.10       64.87     31.33 o 
   0  14  14       10.99       -6.39     42.43 o 
   1  14  14      364.75      386.73     39.76 o 
   2  14  14     1207.74     1461.72    100.35 o 
   3  14  14      356.08      536.77    105.70 o 
   4  14  14      437.88      594.57    110.66 o 
   5  14  14       56.92      -17.46    102.40 o 
   6  14  14      284.07      248.64     66.08 o 
   7  14  14      165.30      180.02     87.53 o 
  -7  15  14       16.38       22.21     41.72 o 
  -6  15  14        2.58      -50.06     50.31 o 
  -5  15  14        0.46      -14.73     49.59 o 
  -4  15  14      134.70      108.82     50.79 o 
  -3  15  14      524.22      471.00     61.69 o 
  -2  15  14        7.36      -30.14     44.09 o 
  -1  15  14      495.22      439.09     47.49 o 
   0  15  14      164.08      131.03     53.85 o 
   1  15  14       35.57      -28.08     48.88 o 
   2  15  14      314.01      160.20     90.84 o 
   3  15  14       56.54       24.77     77.62 o 
   4  15  14      257.81      247.74     99.10 o 
   5  15  14      259.80      213.05     97.44 o 
   6  15  14       76.53       29.73     94.14 o 
   7  15  14        0.63      -34.99     79.28 o 
  -6  16  14      157.85      194.11     60.43 o 
  -5  16  14     1151.97     1264.08     96.42 o 
  -4  16  14      101.44       94.21     52.36 o 
  -3  16  14      104.40       50.60     46.82 o 
  -2  16  14      404.43      383.17    100.75 o 
  -1  16  14       25.53      180.02     84.23 o 
   0  16  14      213.72      176.72     89.19 o 
   1  16  14        0.46      -16.52     75.97 o 
   2  16  14      445.78      485.57    109.00 o 
   3  16  14      664.06      728.35    123.87 o 
   4  16  14      167.77      216.36     94.14 o 
   5  16  14      380.57      312.15    109.00 o 
   6  16  14      231.19      213.05    109.00 o 
  -5  17  14      295.14      298.67    115.61 o 
  -4  17  14      558.39      726.70    127.17 o 
  -3  17  14      111.35      -49.55     79.28 o 
  -2  17  14       13.46       18.17     84.23 o 
  -1  17  14      332.57      422.81    100.75 o 
   0  17  14     1475.13     1281.63    148.64 o 
   1  17  14      263.03      216.36     94.14 o 
   2  17  14      190.70      214.71     99.10 o 
   3  17  14      253.33      249.39    102.40 o 
   4  17  14      313.84      345.18    110.66 o 
   5  17  14        4.13      -19.82     90.84 o 
  -4  18  14      227.28      320.41    107.35 o 
  -3  18  14       91.02      155.25     95.79 o 
  -2  18  14       47.14       37.99     84.23 o 
  -1  18  14       26.00       85.88     89.19 o 
   0  18  14      179.83      249.39    100.75 o 
   1  18  14       12.48       -6.61     89.19 o 
   2  18  14     1021.95     1184.19    150.29 o 
   3  18  14      128.15      180.02     94.14 o 
   4  18  14      350.43      241.13    102.40 o 
  -3  19  14       87.59       99.10     95.79 o 
  -2  19  14      829.74      981.04    142.04 o 
  -1  19  14      460.72      421.16    110.66 o 
   0  19  14        4.03      -28.08     90.84 o 
   1  19  14      300.76      379.87    112.31 o 
   2  19  14       98.13       14.86     95.79 o 
   3  19  14        1.25      -31.38     89.19 o 
 -10   1  15        1.49        2.93     33.70 o 
  -9   1  15      172.75      194.29    116.44 o 
  -8   1  15      624.22      676.72     68.25 o 
  -7   1  15      647.33      540.40     62.76 o 
  -6   1  15     1324.06     1490.70     52.26 o 
  -5   1  15     3944.97     3778.57     52.07 o 
  -4   1  15      391.20      411.20     17.78 o 
  -3   1  15      132.60      106.75     20.09 o 
  -2   1  15      139.21      186.19     20.00 o 
  -1   1  15     1386.78     1379.61     54.65 o 
   0   1  15    31743.79    30479.28    359.80 o 
   1   1  15     2236.24     2091.16     36.05 o 
   2   1  15      596.87      619.00     19.49 o 
   3   1  15      728.70      798.73     23.64 o 
   4   1  15      219.04      213.64     20.76 o 
   5   1  15     2804.76     2865.42     73.08 o 
   6   1  15      106.52      118.89     32.72 o 
   7   1  15      352.59      452.76     43.21 o 
   8   1  15        5.43       -5.56     60.28 o 
   9   1  15       29.14       57.77     57.08 o 
  10   1  15        0.94       10.49     59.25 o 
 -10   2  15        7.22        7.97     33.97 o 
  -9   2  15      296.87      259.91     57.19 o 
  -8   2  15      376.56      342.91     56.63 o 
  -7   2  15     1008.00     1031.39     57.91 o 
  -6   2  15      885.73      947.42     37.69 o 
  -5   2  15      852.55      823.86     24.72 o 
  -4   2  15      277.62      310.24     13.74 o 
  -3   2  15     1781.42     1703.66     33.94 o 
  -2   2  15      403.97      337.25     27.18 o 
  -1   2  15     1633.44     1630.67     59.06 o 
   0   2  15     4236.27     4193.87     61.39 o 
   1   2  15     5504.80     5548.55     63.56 o 
   2   2  15      186.94      249.39     13.87 o 
   3   2  15      701.29      677.44     22.29 o 
   4   2  15     3150.78     3239.56     54.99 o 
   5   2  15      490.32      469.94     34.03 o 
   6   2  15     2621.55     2584.08    126.34 o 
   7   2  15     1175.52     1083.51     57.79 o 
   8   2  15       78.06      144.19     53.68 o 
   9   2  15      153.90       80.50     98.27 o 
  10   2  15      403.54      255.17     68.90 o 
 -10   3  15      181.73      142.53     38.71 o 
  -9   3  15      320.14      350.32     48.61 o 
  -8   3  15        0.02      -51.62     75.97 o 
  -7   3  15     1435.50     1487.27    115.42 o 
  -6   3  15     1776.76     1742.37     77.49 o 
  -5   3  15     4531.06     4346.71     63.84 o 
  -4   3  15      925.16      907.00     25.05 o 
  -3   3  15    25599.35    26101.87    284.78 o 
  -2   3  15      425.03      446.47     19.69 o 
  -1   3  15     6172.35     6266.42     90.55 o 
   0   3  15     5651.89     5159.18     69.62 o 
   1   3  15     2891.31     2962.01     42.47 o 
   2   3  15       68.80       67.60     11.68 o 
   3   3  15     7643.79     7747.72     90.62 o 
   4   3  15      401.49      389.60     20.64 o 
   5   3  15     3586.76     3402.13     81.06 o 
   6   3  15     1589.37     1692.09     59.20 o 
   7   3  15       68.75       65.57     32.23 o 
   8   3  15        0.63      -37.99     69.37 o 
   9   3  15        0.50       16.57     53.13 o 
  10   3  15       80.43      205.47     67.71 o 
 -10   4  15        1.67       11.31     35.34 o 
  -9   4  15     1046.25     1173.89     71.31 o 
  -8   4  15       15.53        7.84     34.30 o 
  -7   4  15     2555.19     2770.25     94.90 o 
  -6   4  15     2328.72     2267.09     72.71 o 
  -5   4  15     3092.54     3055.58     56.36 o 
  -4   4  15      227.44      157.36     15.31 o 
  -3   4  15     4435.80     4607.71     53.84 o 
  -2   4  15     1168.75     1206.52     32.75 o 
  -1   4  15     5231.55     4977.04     69.83 o 
   0   4  15     1113.65     1259.31     41.20 o 
   1   4  15     4921.48     4718.74     62.20 o 
   2   4  15     4385.16     4153.98     59.83 o 
   3   4  15      137.07      173.15     17.71 o 
   4   4  15    15788.44    15531.43    172.07 o 
   5   4  15      495.50      518.73     38.04 o 
   6   4  15      443.56      459.99     39.72 o 
   7   4  15      115.38      104.79     40.34 o 
   8   4  15     2012.34     2246.21    154.42 o 
   9   4  15        3.84      -61.46     51.72 o 
  10   4  15      421.87      413.35    100.75 o 
 -10   5  15       76.46       82.93     37.01 o 
  -9   5  15       77.80      118.56     40.56 o 
  -8   5  15     1238.54     1399.99     95.24 o 
  -7   5  15      793.81      798.65     54.57 o 
  -6   5  15       70.70      102.77     29.16 o 
  -5   5  15     1859.86     1799.20     46.93 o 
  -4   5  15      423.13      376.69     21.66 o 
  -3   5  15      479.30      473.88     18.02 o 
  -2   5  15       13.76       -1.82     11.79 o 
  -1   5  15    13682.63    13124.09    145.15 o 
   0   5  15     4986.53     4699.19     68.79 o 
   1   5  15     7194.00     7163.05     97.18 o 
   2   5  15       26.66       14.78     13.39 o 
   3   5  15      981.84      978.55     29.40 o 
   4   5  15     1285.57     1437.61     39.70 o 
   5   5  15       10.82        5.10     22.47 o 
   6   5  15        0.50       22.50     23.50 o 
   7   5  15      294.85      277.02     88.36 o 
   8   5  15       70.85       67.98     54.22 o 
   9   5  15        4.12       -9.91     53.72 o 
  10   5  15      493.11      564.04     80.58 o 
 -10   6  15       27.84       29.08     35.00 o 
  -9   6  15      127.86       80.25     49.21 o 
  -8   6  15      207.10      266.58     54.73 o 
  -7   6  15     1539.37     1261.83     66.97 o 
  -6   6  15       30.05        9.99     30.51 o 
  -5   6  15     4714.15     4289.27    101.53 o 
  -4   6  15      168.53      214.51     19.19 o 
  -3   6  15     2461.86     2471.98     47.53 o 
  -2   6  15        7.45        1.11     13.02 o 
  -1   6  15     2426.89     2351.47     41.83 o 
   0   6  15     3281.22     3127.62     51.09 o 
   1   6  15      164.56      211.13     18.73 o 
   2   6  15      250.58      274.17     27.36 o 
   3   6  15     1953.32     2038.31     42.65 o 
   4   6  15     1625.26     1653.46     46.68 o 
   5   6  15     1927.79     2040.13     65.49 o 
   6   6  15     6090.14     5815.88    120.07 o 
   7   6  15       23.10       84.23     51.39 o 
   8   6  15       28.89       -3.27     50.55 o 
   9   6  15     1017.91     1111.65     93.23 o 
  10   6  15      370.12      314.45     71.76 o 
 -10   7  15       52.37       45.59     51.49 o 
  -9   7  15        3.36       -5.70     36.80 o 
  -8   7  15        3.31        7.06     29.09 o 
  -7   7  15      589.79      591.66    130.48 o 
  -6   7  15     1184.88     1084.10     53.12 o 
  -5   7  15     2782.18     2833.86     69.54 o 
  -4   7  15      733.24      675.24     25.81 o 
  -3   7  15        8.34        6.03     17.56 o 
  -2   7  15       41.72       84.69     16.77 o 
  -1   7  15      210.09      262.86     17.92 o 
   0   7  15      391.14      410.88     22.47 o 
   1   7  15      390.67      455.35     25.21 o 
   2   7  15       32.90       21.95     17.10 o 
   3   7  15      196.57      196.28     21.44 o 
   4   7  15      938.01      822.58     35.59 o 
   5   7  15      272.01      305.35     29.94 o 
   6   7  15       23.69       15.32     27.79 o 
   7   7  15      325.28      269.53     61.11 o 
   8   7  15      206.99      163.57     58.36 o 
   9   7  15        3.72      -26.43     53.72 o 
  -9   8  15      129.70      167.16     48.14 o 
  -8   8  15      656.79      665.44     75.16 o 
  -7   8  15      734.77      630.14     53.93 o 
  -6   8  15      241.02      255.07     35.93 o 
  -5   8  15     4201.22     4437.16    140.84 o 
  -4   8  15      205.64      152.30     23.14 o 
  -3   8  15      246.91      291.39     22.76 o 
  -2   8  15     1786.76     1795.92     41.69 o 
  -1   8  15     2642.94     2570.87     67.81 o 
   0   8  15      501.67      585.70     25.12 o 
   1   8  15       26.61       -9.64     13.46 o 
   2   8  15     2465.08     2416.70     52.90 o 
   3   8  15    14247.86    14116.80    182.45 o 
   4   8  15       30.44        5.53     22.51 o 
   5   8  15     1021.93     1007.23     43.50 o 
   6   8  15     1268.70     1267.85     70.88 o 
   7   8  15      944.37      807.99     76.65 o 
   8   8  15     1866.23     2125.85    115.33 o 
   9   8  15      869.62      724.89     82.70 o 
  -9   9  15       21.19       19.07     43.44 o 
  -8   9  15       84.85      104.44    109.00 o 
  -7   9  15     2005.95     2120.38    115.03 o 
  -6   9  15      330.61      346.88     57.62 o 
  -5   9  15      578.17      496.17     41.24 o 
  -4   9  15      556.62      528.76     33.29 o 
  -3   9  15     2849.42     2824.41     60.86 o 
  -2   9  15     2558.41     2686.28     54.61 o 
  -1   9  15     2710.37     2469.06     51.63 o 
   0   9  15      775.11      756.30     34.84 o 
   1   9  15     3661.35     3497.26     65.03 o 
   2   9  15     5162.32     5512.44    104.11 o 
   3   9  15       83.99       61.19     38.14 o 
   4   9  15      286.94      242.57     34.04 o 
   5   9  15     1032.54     1098.85     78.50 o 
   6   9  15       20.68       62.46     48.46 o 
   7   9  15       10.07      -53.32     48.88 o 
   8   9  15      139.56      197.80     59.25 o 
   9   9  15      244.57      255.14     66.54 o 
  -9  10  15       22.85       76.82     46.14 o 
  -8  10  15      166.92      114.32     56.42 o 
  -7  10  15       61.87      -73.11     76.80 o 
  -6  10  15      479.46      449.86     52.97 o 
  -5  10  15       37.64      -34.89     34.23 o 
  -4  10  15     1564.27     1592.49    105.58 o 
  -3  10  15     1042.73      880.65     39.64 o 
  -2  10  15     1564.11     1588.98     48.50 o 
  -1  10  15      867.52      823.82     33.98 o 
   0  10  15      342.63      270.45     25.25 o 
   1  10  15       32.91       36.89     22.18 o 
   2  10  15      744.40      749.00     45.52 o 
   3  10  15      534.66      529.65     42.28 o 
   4  10  15        0.72        7.65     27.52 o 
   5  10  15     2937.47     3006.64    127.51 o 
   6  10  15      670.29      788.77     71.64 o 
   7  10  15     1124.41     1253.88     88.55 o 
   8  10  15      291.01      338.89     65.36 o 
   9  10  15      292.58      117.26     90.84 o 
  -8  11  15      164.38      196.75     60.07 o 
  -7  11  15      298.93      233.26     81.75 o 
  -6  11  15      133.23      189.55     59.46 o 
  -5  11  15      176.87       77.19     39.86 o 
  -4  11  15      432.63      631.26     75.21 o 
  -3  11  15      503.23      449.34     38.52 o 
  -2  11  15      382.55      363.41     32.80 o 
  -1  11  15      595.49      635.42     38.53 o 
   0  11  15     5033.95     5343.13     93.38 o 
   1  11  15      417.80      463.85     33.97 o 
   2  11  15     1222.07     1104.19     47.26 o 
   3  11  15      472.78      452.25     42.06 o 
   4  11  15     1059.32     1163.40    110.37 o 
   5  11  15       45.47       27.99     43.96 o 
   6  11  15        5.60      -61.86     43.78 o 
   7  11  15        5.54      -48.38     49.38 o 
   8  11  15        0.28      -54.50     77.62 o 
  -8  12  15     1286.81     1339.53    140.39 o 
  -7  12  15       34.99       15.23     63.59 o 
  -6  12  15      956.80     1174.82     89.83 o 
  -5  12  15      201.24      232.21     46.96 o 
  -4  12  15     3362.11     3452.86    160.53 o 
  -3  12  15      262.26      225.08     42.57 o 
  -2  12  15     1469.62     1589.96     62.30 o 
  -1  12  15       33.88      -23.50     25.44 o 
   0  12  15      798.28      920.98     48.74 o 
   1  12  15       51.87       56.95     25.21 o 
   2  12  15        4.72      -37.30     24.87 o 
   3  12  15     2506.33     2725.65     92.21 o 
   4  12  15        3.34      -60.99     44.41 o 
   5  12  15     3124.92     3017.09    247.74 o 
   6  12  15      425.96      505.39     97.44 o 
   7  12  15     1384.66     1400.55    140.39 o 
   8  12  15      438.98      505.39    109.00 o 
  -8  13  15       56.29      157.10     49.18 o 
  -7  13  15       24.87      -22.36     52.36 o 
  -6  13  15        4.08      -33.07     50.55 o 
  -5  13  15     1150.58     1197.39    101.57 o 
  -4  13  15      260.40      196.46     73.94 o 
  -3  13  15     2739.65     2525.23     96.97 o 
  -2  13  15     4792.50     4673.56    114.71 o 
  -1  13  15       76.76       73.02     30.31 o 
   0  13  15       88.22       34.39     29.02 o 
   1  13  15        3.53        1.84     29.12 o 
   2  13  15      901.95     1033.30     76.35 o 
   3  13  15     3416.66     3334.21     92.26 o 
   4  13  15     1192.19     1390.64    143.69 o 
   5  13  15      613.76      566.49     95.79 o 
   6  13  15        4.36      -90.84     67.72 o 
   7  13  15       27.59      -34.68     75.97 o 
  -7  14  15       53.80       46.26     71.02 o 
  -6  14  15      803.52      757.15     82.30 o 
  -5  14  15        3.41       10.77     47.03 o 
  -4  14  15     1526.80     1541.47     98.26 o 
  -3  14  15      168.83      142.34     41.56 o 
  -2  14  15      181.60      151.84     42.14 o 
  -1  14  15       53.65       80.54     32.34 o 
   0  14  15        6.94      -25.71     28.13 o 
   1  14  15       86.91      206.36     40.98 o 
   2  14  15     1219.51     1205.59     75.51 o 
   3  14  15      752.85      850.57    123.87 o 
   4  14  15       27.17      -95.79     79.28 o 
   5  14  15     1411.76     1260.16     92.45 o 
   6  14  15        1.04      -87.53     69.37 o 
   7  14  15       66.79      -42.94     77.62 o 
  -6  15  15     1271.32     1023.99    122.22 o 
  -5  15  15       10.97       35.22     69.37 o 
  -4  15  15        2.67       19.80     61.93 o 
  -3  15  15      192.70      251.15     60.28 o 
  -2  15  15      133.04      122.58     49.12 o 
  -1  15  15      245.22      325.39     54.08 o 
   0  15  15     2238.80     2327.75     91.21 o 
   1  15  15       91.22      107.77     55.48 o 
   2  15  15       42.17       89.19     85.88 o 
   3  15  15       20.37      -24.77     79.28 o 
   4  15  15      449.43      467.40    115.61 o 
   5  15  15      128.21      231.22    104.05 o 
   6  15  15       96.36      146.99    105.70 o 
  -6  16  15      672.93      671.22     82.03 o 
  -5  16  15       13.25        9.82     53.43 o 
  -4  16  15      100.44       36.86     49.97 o 
  -3  16  15        2.46       12.22     47.20 o 
  -2  16  15      569.63      525.21    105.70 o 
  -1  16  15      336.39      442.63    104.05 o 
   0  16  15       56.95      -31.38     80.93 o 
   1  16  15       81.63      158.55     89.19 o 
   2  16  15      415.87      393.08    105.70 o 
   3  16  15       85.93       -9.91     85.88 o 
   4  16  15       59.36       59.46     90.84 o 
   5  16  15      334.86      237.83    112.31 o 
   6  16  15      283.83      429.41    123.87 o 
  -5  17  15        1.16       43.23     68.54 o 
  -4  17  15      137.39       62.76     87.53 o 
  -3  17  15      410.93      176.72     89.19 o 
  -2  17  15      108.72      199.84     90.84 o 
  -1  17  15        0.13      -26.43     79.28 o 
   0  17  15        5.49       57.81     82.58 o 
   1  17  15        2.71      -75.97     75.97 o 
   2  17  15      390.36      407.94    109.00 o 
   3  17  15      325.82       64.41     95.79 o 
   4  17  15      115.99        0.00     94.14 o 
   5  17  15      123.76      150.29    104.05 o 
  -4  18  15       16.01      -39.64     89.19 o 
  -3  18  15       25.24      -67.72     82.58 o 
  -2  18  15        1.43       13.21     84.23 o 
  -1  18  15      306.79      222.96     97.44 o 
   0  18  15       11.96      -18.17     82.58 o 
   1  18  15       53.75      128.82     97.44 o 
   2  18  15      530.48      583.01    122.22 o 
   3  18  15       65.92       34.68     89.19 o 
   4  18  15      135.12        3.30     92.49 o 
  -2  19  15      204.34      196.54    102.40 o 
  -1  19  15       88.11      -49.55     87.53 o 
   0  19  15      165.61      256.00    104.05 o 
   1  19  15      102.84      196.54    109.00 o 
   2  19  15       20.50     -112.31     87.53 o 
 -10   0  16      115.67      148.73     55.39 o 
  -9   0  16     1415.22     1773.81    151.95 o 
  -8   0  16     1037.82     1043.80    115.61 o 
  -7   0  16      102.66      158.55     66.06 o 
  -6   0  16      480.24      457.49     75.97 o 
  -5   0  16       95.18       74.17     24.34 o 
  -4   0  16     7127.05     7235.99    268.18 o 
  -3   0  16     4631.03     4395.28    127.68 o 
  -2   0  16    16851.47    16200.20    369.13 o 
  -1   0  16     1983.85     1752.67    116.44 o 
   0   0  16      217.15      354.14     81.75 o 
   1   0  16      801.34      808.45     30.74 o 
   2   0  16    20915.07    20377.47    310.57 o 
   3   0  16      378.75      431.55     49.58 o 
   4   0  16     1822.51     1798.13     60.76 o 
   5   0  16    28092.87    27555.54    594.09 o 
   6   0  16     4278.97     4103.18    155.25 o 
   7   0  16       16.23       85.01     47.03 o 
   8   0  16       76.94      137.08     80.93 o 
   9   0  16     2222.95     2325.44    181.67 o 
  10   0  16      570.05      599.53    118.91 o 
 -10   1  16        0.14       17.39     34.38 o 
  -9   1  16     1101.34     1316.52     94.57 o 
  -8   1  16        7.07       23.12     43.21 o 
  -7   1  16     4032.21     3809.50    145.39 o 
  -6   1  16        0.21       14.32     27.94 o 
  -5   1  16      859.29      894.68     31.64 o 
  -4   1  16     1237.37     1154.28     26.59 o 
  -3   1  16     5333.64     5447.64     94.76 o 
  -2   1  16     2363.44     2314.83     54.45 o 
  -1   1  16      119.13       94.40     22.52 o 
   0   1  16     4057.62     4008.74     90.89 o 
   1   1  16      337.61      319.31     15.59 o 
   2   1  16     2276.64     2208.81     47.76 o 
   3   1  16     1195.83     1348.56     30.78 o 
   4   1  16     7882.55     7795.70    107.92 o 
   5   1  16       52.51       58.26     26.13 o 
   6   1  16     3489.17     3486.05     97.42 o 
   7   1  16     1358.68     1276.57     62.30 o 
   8   1  16     2617.63     2581.85    127.88 o 
   9   1  16        7.45       18.87     58.63 o 
  10   1  16      459.97      502.92     79.41 o 
 -10   2  16       39.24       55.36     35.40 o 
  -9   2  16      138.89      119.32     52.51 o 
  -8   2  16      352.87      330.77     62.76 o 
  -7   2  16      574.11      667.25     64.81 o 
  -6   2  16     1870.21     1875.11     72.72 o 
  -5   2  16       19.14       13.20     30.04 o 
  -4   2  16      164.94      152.44     13.11 o 
  -3   2  16      119.25      106.46     15.65 o 
  -2   2  16     5379.04     5083.17    103.78 o 
  -1   2  16     5410.82     5318.01    124.15 o 
   0   2  16    16431.99    15609.20    181.65 o 
   1   2  16       52.52       77.47     10.73 o 
   2   2  16        0.55      -11.16     10.82 o 
   3   2  16     2576.93     2714.26     45.17 o 
   4   2  16     4991.82     5048.30     78.78 o 
   5   2  16     1989.21     1989.37     61.51 o 
   6   2  16      893.58      803.83     50.46 o 
   7   2  16     2603.08     2712.69    102.30 o 
   8   2  16      128.35      131.25     58.36 o 
   9   2  16     1134.04     1154.52    121.39 o 
  10   2  16      159.61      176.94     71.02 o 
 -10   3  16       20.77       -4.50     33.74 o 
  -9   3  16       18.86       45.61     48.46 o 
  -8   3  16       75.55       54.76     44.95 o 
  -7   3  16     1274.15     1199.29     84.53 o 
  -6   3  16     1778.06     1795.05     73.17 o 
  -5   3  16     1419.06     1263.83     82.72 o 
  -4   3  16     1339.64     1294.66     28.66 o 
  -3   3  16      236.27      216.37     19.84 o 
  -2   3  16      834.07      899.96     31.64 o 
  -1   3  16     2263.60     2292.17     46.66 o 
   0   3  16       26.16       48.05     12.33 o 
   1   3  16     1049.47      911.22     21.09 o 
   2   3  16     3771.83     3676.91     49.52 o 
   3   3  16     1570.94     1583.32     33.71 o 
   4   3  16     1503.13     1501.49     37.43 o 
   5   3  16      829.67      775.64     41.85 o 
   6   3  16     5860.80     5943.25    120.31 o 
   7   3  16       10.30       16.57     37.36 o 
   8   3  16      250.98      126.20     91.66 o 
   9   3  16        4.97       -7.71    132.13 o 
  10   3  16      325.87      372.87     74.99 o 
 -10   4  16        0.48       30.32     34.63 o 
  -9   4  16      168.36      161.86     54.89 o 
  -8   4  16      120.74       49.55    107.35 o 
  -7   4  16       68.98       40.58     47.27 o 
  -6   4  16      702.10      663.63     49.53 o 
  -5   4  16     2312.41     2279.76     68.35 o 
  -4   4  16     4295.02     4183.36     62.10 o 
  -3   4  16      420.63      470.25     20.41 o 
  -2   4  16       12.38       15.42     14.27 o 
  -1   4  16     1597.57     1633.52     39.08 o 
   0   4  16      155.85      163.59     14.05 o 
   1   4  16     1731.18     1835.58     33.36 o 
   2   4  16     2531.42     2406.25     42.75 o 
   3   4  16        6.51       -2.11     13.73 o 
   4   4  16     1868.22     1984.30     46.64 o 
   5   4  16     1061.56     1128.43     44.15 o 
   6   4  16       18.50       54.95     27.81 o 
   7   4  16     1489.15     1458.04    233.70 o 
   8   4  16       96.67       98.22     81.75 o 
   9   4  16      615.52      728.65     82.33 o 
  10   4  16      710.48      835.45     90.89 o 
 -10   5  16        2.13       42.29     36.02 o 
  -9   5  16      520.73      622.66     56.67 o 
  -8   5  16      423.42      473.29     51.29 o 
  -7   5  16      105.94      112.83     36.60 o 
  -6   5  16       24.79       -0.31     29.86 o 
  -5   5  16      110.12       17.05     27.54 o 
  -4   5  16     4693.66     4553.20    110.04 o 
  -3   5  16     2293.89     2330.92     37.60 o 
  -2   5  16     1187.94     1152.76     26.31 o 
  -1   5  16     2099.35     2053.53     36.63 o 
   0   5  16     3950.17     3800.08     88.17 o 
   1   5  16      388.82      435.15     22.03 o 
   2   5  16       44.45       36.29     14.39 o 
   3   5  16     2652.96     2797.24     53.86 o 
   4   5  16      584.14      620.51     28.95 o 
   5   5  16     2169.44     2081.09     72.01 o 
   6   5  16      211.53      201.83     31.83 o 
   7   5  16      118.59       70.19     51.39 o 
   8   5  16      488.93      405.98     70.19 o 
   9   5  16      109.61      101.77     59.42 o 
  10   5  16        5.47      -34.16     58.97 o 
 -10   6  16        6.52       26.76     36.44 o 
  -9   6  16        0.82       -2.92     36.70 o 
  -8   6  16        1.87      -12.77     35.11 o 
  -7   6  16      439.79      429.45     61.91 o 
  -6   6  16      176.19      269.95     80.37 o 
  -5   6  16      282.65      296.76     35.51 o 
  -4   6  16      878.32      782.31     31.13 o 
  -3   6  16       76.85       48.37     14.69 o 
  -2   6  16     1468.62     1545.69     33.20 o 
  -1   6  16     8173.83     8053.25    133.58 o 
   0   6  16        2.57       -8.08     13.80 o 
   1   6  16     2790.32     2627.19     50.97 o 
   2   6  16      133.89      107.68     16.57 o 
   3   6  16      989.09      966.03     30.76 o 
   4   6  16      592.68      544.61     32.48 o 
   5   6  16      238.14      324.10     36.37 o 
   6   6  16       37.50       12.79     27.23 o 
   7   6  16        1.10      -19.80     48.46 o 
   8   6  16     1493.48     1642.97    113.13 o 
   9   6  16      392.02      397.41     71.64 o 
  -9   7  16      688.01      851.24     78.05 o 
  -8   7  16      117.07      142.93     42.27 o 
  -7   7  16        1.69       -6.69     47.51 o 
  -6   7  16     2579.43     2640.83    120.27 o 
  -5   7  16        1.27       17.02     30.51 o 
  -4   7  16       42.66       17.69     25.72 o 
  -3   7  16     8856.36     9531.69    148.12 o 
  -2   7  16     2287.10     2243.85     59.26 o 
  -1   7  16        1.62       14.73     12.34 o 
   0   7  16     1468.22     1382.95     34.35 o 
   1   7  16     3323.68     3220.24     59.28 o 
   2   7  16     2319.72     2508.55     57.49 o 
   3   7  16     3148.12     2856.00     56.66 o 
   4   7  16      118.84       96.33     24.61 o 
   5   7  16     1021.37     1054.38     44.64 o 
   6   7  16      206.15      264.07     39.30 o 
   7   7  16      894.16     1099.99    112.31 o 
   8   7  16       31.84       -5.28     53.68 o 
   9   7  16       21.48       56.15     58.39 o 
  -9   8  16      266.20      186.58     58.76 o 
  -8   8  16      296.53      219.53    115.61 o 
  -7   8  16       26.41       15.26     35.68 o 
  -6   8  16      735.40      822.83     57.02 o 
  -5   8  16      797.94      916.89     61.03 o 
  -4   8  16       55.16       88.70     28.75 o 
  -3   8  16     2383.98     2497.35     55.99 o 
  -2   8  16      177.14      184.84     20.55 o 
  -1   8  16     3506.39     3723.49     63.99 o 
   0   8  16      110.38       77.49     25.42 o 
   1   8  16     1896.04     2066.60     47.33 o 
   2   8  16        3.02       -2.85     27.08 o 
   3   8  16       21.94       66.57     23.41 o 
   4   8  16     3240.69     3044.19     71.73 o 
   5   8  16        8.99       19.52     26.86 o 
   6   8  16     2495.67     2276.46    111.31 o 
   7   8  16       12.34      -36.72     49.62 o 
   8   8  16      331.73      341.28     67.25 o 
   9   8  16        0.58       46.95     60.07 o 
  -9   9  16       57.18       66.85     84.23 o 
  -8   9  16      609.11      785.78    125.52 o 
  -7   9  16      409.72      446.83    132.13 o 
  -6   9  16      144.44      172.76     52.20 o 
  -5   9  16     1933.25     1763.71     64.83 o 
  -4   9  16     7672.85     7619.97    149.40 o 
  -3   9  16       11.75        5.20     22.93 o 
  -2   9  16      544.24      604.99     35.33 o 
  -1   9  16     7124.25     7373.91    105.19 o 
   0   9  16       49.14       63.51     19.59 o 
   1   9  16      104.87       96.40     24.25 o 
   2   9  16     3377.73     3463.54     78.15 o 
   3   9  16      106.81      134.22     38.51 o 
   4   9  16      738.94      650.54     37.61 o 
   5   9  16      550.65      657.04     42.77 o 
   6   9  16       31.75       21.45     50.37 o 
   7   9  16      562.13      369.64     64.20 o 
   8   9  16        2.14      -29.73     53.72 o 
   9   9  16      446.89      424.59    137.91 o 
  -9  10  16      337.35      285.58     54.33 o 
  -8  10  16        2.46       45.53     54.07 o 
  -7  10  16      186.31      128.89     55.91 o 
  -6  10  16      514.42      436.88    138.73 o 
  -5  10  16        2.86      -30.83     42.95 o 
  -4  10  16      339.28      434.00     49.42 o 
  -3  10  16     1712.85     1651.78     77.48 o 
  -2  10  16      251.31      258.53     27.03 o 
  -1  10  16       63.63      121.51     21.89 o 
   0  10  16      664.56      804.38     34.83 o 
   1  10  16     1197.75     1213.57     42.38 o 
   2  10  16       80.82       36.15     27.97 o 
   3  10  16      568.14      616.15     44.94 o 
   4  10  16     1270.86     1317.15     66.72 o 
   5  10  16      207.49      303.82     47.34 o 
   6  10  16     1281.23     1179.43    115.61 o 
   7  10  16      686.41      816.49     79.48 o 
   8  10  16      278.91      213.50     92.49 o 
  -8  11  16      308.26      270.54     64.74 o 
  -7  11  16       23.65        7.09     52.78 o 
  -6  11  16      767.24      721.31     75.80 o 
  -5  11  16     1219.21     1145.02    119.74 o 
  -4  11  16      803.15      735.57     91.63 o 
  -3  11  16     5157.42     5154.93    139.93 o 
  -2  11  16        1.58       -1.02     32.94 o 
  -1  11  16      170.51      238.55     36.92 o 
   0  11  16      259.70      311.86     27.44 o 
   1  11  16       11.83       20.93     25.40 o 
   2  11  16        0.12      -13.95     25.76 o 
   3  11  16      317.38      400.45     39.52 o 
   4  11  16       58.78       53.23     52.34 o 
   5  11  16       65.15      150.75     66.89 o 
   6  11  16        7.27       -6.53     48.46 o 
   7  11  16       33.39       54.50     59.46 o 
   8  11  16       38.73      -19.82     82.58 o 
  -8  12  16       10.64        8.90     58.08 o 
  -7  12  16       13.16       24.95     53.11 o 
  -6  12  16      203.64      134.63     54.07 o 
  -5  12  16        0.22       23.36     47.95 o 
  -4  12  16      140.71       61.87     40.55 o 
  -3  12  16        8.32       -3.95     34.93 o 
  -2  12  16       25.16       24.65     34.62 o 
  -1  12  16      231.16      214.79     32.70 o 
   0  12  16      504.55      601.79     42.85 o 
   1  12  16      352.57      332.27     31.81 o 
   2  12  16     3938.29     4047.27     91.43 o 
   3  12  16     1954.94     1936.48     64.28 o 
   4  12  16      211.34      193.78     45.04 o 
   5  12  16       17.19       86.96     49.85 o 
   6  12  16       22.52      -67.72     71.02 o 
   7  12  16        0.68     -111.48     74.32 o 
   8  12  16      567.43      594.57    117.26 o 
  -7  13  16        0.46      -19.63     51.96 o 
  -6  13  16        7.63       48.84     85.88 o 
  -5  13  16      234.39      353.44     62.77 o 
  -4  13  16        2.18      -42.34     37.91 o 
  -3  13  16       39.89       19.77     38.20 o 
  -2  13  16      183.90      154.52     42.68 o 
  -1  13  16      183.39       79.49     36.78 o 
   0  13  16       83.76       76.83     31.10 o 
   1  13  16        2.23      -42.57     28.38 o 
   2  13  16        8.45       14.08     32.20 o 
   3  13  16      417.94      483.16     44.79 o 
   4  13  16       22.12       14.87     47.88 o 
   5  13  16        6.91      -99.10     66.06 o 
   6  13  16       48.37      -74.32     71.02 o 
   7  13  16       57.75      -64.41     77.62 o 
  -7  14  16      155.91      132.25     60.71 o 
  -6  14  16      223.36      124.59     57.38 o 
  -5  14  16      300.65      377.04     65.80 o 
  -4  14  16       38.12       63.84     49.21 o 
  -3  14  16        6.87      -63.21     42.46 o 
  -2  14  16      136.55      175.57     42.81 o 
  -1  14  16      862.48      987.28     63.38 o 
   0  14  16      452.22      470.13     43.70 o 
   1  14  16      349.72      531.28     51.87 o 
   2  14  16      521.28      522.88     52.69 o 
   3  14  16       37.05      -42.94     79.28 o 
   4  14  16       92.70        6.61     84.23 o 
   5  14  16      654.73      713.49    127.17 o 
   6  14  16      283.18      219.66     87.53 o 
   7  14  16      108.98       66.06     85.88 o 
  -6  15  16       36.08      194.95     63.45 o 
  -5  15  16       51.26       28.36     52.36 o 
  -4  15  16     1169.14     1209.10     90.85 o 
  -3  15  16       10.51      -37.04     43.60 o 
  -2  15  16       62.95      127.38     49.46 o 
  -1  15  16       43.60      100.75     49.47 o 
   0  15  16       16.28      -32.27     57.81 o 
   1  15  16        2.30      -26.04     52.67 o 
   2  15  16      151.40      125.52     92.49 o 
   3  15  16      250.43      222.96     99.10 o 
   4  15  16        0.55       -3.30     87.53 o 
   5  15  16      201.96      146.99    100.75 o 
   6  15  16       72.82        1.65    100.75 o 
  -5  16  16       52.51      -14.45     51.23 o 
  -4  16  16       24.24       47.26     52.67 o 
  -3  16  16      749.13      848.91    117.26 o 
  -2  16  16       14.99       42.70     71.02 o 
  -1  16  16       18.50      -47.90     80.93 o 
   0  16  16       17.08       82.58     87.53 o 
   1  16  16      336.94       95.79     87.53 o 
   2  16  16       50.53        1.65     85.88 o 
   3  16  16      959.21     1088.40    143.69 o 
   4  16  16      175.54       46.24     95.79 o 
   5  16  16      230.79      440.97    118.91 o 
  -4  17  16      376.81      229.57    102.40 o 
  -3  17  16       30.89      107.35     94.14 o 
  -2  17  16      119.68      110.66     95.79 o 
  -1  17  16      607.31      599.53    115.61 o 
   0  17  16      218.33      163.51     97.44 o 
   1  17  16        5.75       29.73     85.88 o 
   2  17  16       42.89      -24.77     85.88 o 
   3  17  16      614.82      635.86    122.22 o 
   4  17  16        4.67      -51.20     84.23 o 
  -3  18  16      244.17      222.96    104.05 o 
  -2  18  16      346.50      274.16    100.75 o 
  -1  18  16      846.85      868.74    138.73 o 
   0  18  16      314.59      436.02    118.91 o 
   1  18  16        1.91      -23.12     92.49 o 
   2  18  16      112.32      135.43    100.75 o 
   3  18  16       37.31      102.40     94.14 o 
  -1  19  16      127.60       84.23     95.79 o 
   0  19  16      335.97      379.87    117.26 o 
   1  19  16      418.91      526.86    127.17 o 
 -10   1  17      130.51      121.87     38.84 o 
  -9   1  17      406.08      272.67     66.89 o 
  -8   1  17      492.87      420.99     62.28 o 
  -7   1  17      686.57      712.11     68.25 o 
  -6   1  17      332.93      328.86     54.50 o 
  -5   1  17       65.39       32.29     30.54 o 
  -4   1  17     4673.42     4658.24     97.37 o 
  -3   1  17      416.57      415.64     26.78 o 
  -2   1  17      322.83      345.11     25.40 o 
  -1   1  17     2373.82     2167.44     64.62 o 
   0   1  17      294.80      316.66     30.44 o 
   1   1  17      387.50      447.11     17.61 o 
   2   1  17     2833.97     2932.67     46.45 o 
   3   1  17     1060.92     1104.73     28.52 o 
   4   1  17      499.40      544.94     25.30 o 
   5   1  17      611.46      671.13     39.93 o 
   6   1  17      751.38      773.08     49.50 o 
   7   1  17       58.56       13.90    113.13 o 
   8   1  17      247.18      244.04     63.03 o 
   9   1  17       61.96       32.08     57.80 o 
  10   1  17      103.20      127.17     67.74 o 
 -10   2  17      232.35      242.13     53.93 o 
  -9   2  17      122.35      193.39     57.80 o 
  -8   2  17       80.47       90.51     47.29 o 
  -7   2  17       10.94       70.64     43.78 o 
  -6   2  17     1331.20     1150.78     74.83 o 
  -5   2  17      359.76      423.20     40.54 o 
  -4   2  17      123.75       59.95     23.17 o 
  -3   2  17      632.51      646.80     30.27 o 
  -2   2  17      230.10      309.94     30.59 o 
  -1   2  17      387.63      367.82     35.20 o 
   0   2  17     3180.24     3222.74     58.23 o 
   1   2  17     4343.55     4444.05     58.17 o 
   2   2  17      374.03      393.17     22.86 o 
   3   2  17      685.32      693.80     23.61 o 
   4   2  17        6.46        2.91     12.24 o 
   5   2  17      765.30      725.17     41.63 o 
   6   2  17      239.64      285.40     38.04 o 
   7   2  17       13.53       36.93     51.88 o 
   8   2  17       25.95      -14.66     51.96 o 
   9   2  17     1132.47     1072.25     95.68 o 
  10   2  17      171.18      136.55     67.14 o 
 -10   3  17      149.77      148.18     40.05 o 
  -9   3  17      277.39      303.34     61.24 o 
  -8   3  17      847.73      784.98     75.16 o 
  -7   3  17      499.88      395.54     57.80 o 
  -6   3  17      882.26     1050.83    114.74 o 
  -5   3  17     2137.06     2350.49     82.14 o 
  -4   3  17      396.29      333.65     31.10 o 
  -3   3  17     1536.03     1586.84     33.68 o 
  -2   3  17    11096.38    11024.16    187.76 o 
  -1   3  17        2.22       10.89     13.25 o 
   0   3  17     4249.79     4007.53     65.98 o 
   1   3  17     3185.45     3222.75     44.81 o 
   2   3  17     3540.62     3442.56     48.12 o 
   3   3  17      836.83      701.56     23.79 o 
   4   3  17      778.63      725.70     30.01 o 
   5   3  17     7795.43     7830.91    142.02 o 
   6   3  17        8.56        0.20     26.16 o 
   7   3  17       30.64       42.43     50.79 o 
   8   3  17     1541.42     1453.22    131.30 o 
   9   3  17      960.65     1071.76     95.74 o 
  10   3  17      242.16      199.02     70.07 o 
 -10   4  17      342.47      370.03     46.76 o 
  -9   4  17      335.53      275.08     60.43 o 
  -8   4  17      121.93      171.82     84.23 o 
  -7   4  17      129.39      102.27     37.27 o 
  -6   4  17      711.65      745.63     52.76 o 
  -5   4  17      418.54      469.77     42.54 o 
  -4   4  17     3734.64     3667.72     86.49 o 
  -3   4  17       62.58       46.69     14.15 o 
  -2   4  17      610.42      582.80     25.21 o 
  -1   4  17     7806.90     7409.60    107.50 o 
   0   4  17      399.36      337.92     17.62 o 
   1   4  17     3792.34     3605.03     51.08 o 
   2   4  17      852.73      859.93     24.56 o 
   3   4  17      923.36      909.27     27.14 o 
   4   4  17     1301.72     1366.81     42.43 o 
   5   4  17     4854.72     4926.70     95.85 o 
   6   4  17     1415.80     1521.46     75.81 o 
   7   4  17      103.61      124.50     54.85 o 
   8   4  17       26.22       -5.86     66.89 o 
   9   4  17      197.13      251.20     67.71 o 
  10   4  17      163.46      362.53     80.10 o 
  -9   5  17        3.60       52.46     51.96 o 
  -8   5  17      462.02      399.71     70.19 o 
  -7   5  17     1752.05     1957.33     83.78 o 
  -6   5  17      537.55      621.33     50.30 o 
  -5   5  17       73.98       53.90     32.47 o 
  -4   5  17     2268.62     2257.73     67.57 o 
  -3   5  17       97.88      112.90     20.86 o 
  -2   5  17     6630.93     6934.44    104.04 o 
  -1   5  17     2012.27     1938.96     35.21 o 
   0   5  17     5118.70     4827.75     67.60 o 
   1   5  17      194.02      154.66     16.39 o 
   2   5  17     2219.83     2271.99     45.46 o 
   3   5  17     2522.93     2714.55     50.35 o 
   4   5  17      266.98      277.61     25.93 o 
   5   5  17     5250.07     5273.44    100.87 o 
   6   5  17      457.78      431.82     47.48 o 
   7   5  17      648.88      692.70     74.63 o 
   8   5  17        2.69        4.95     53.72 o 
   9   5  17      384.75      331.69     70.04 o 
  -9   6  17       28.12       42.89     39.11 o 
  -8   6  17       95.20      114.46     41.18 o 
  -7   6  17      237.07      230.19     43.34 o 
  -6   6  17     1674.66     1668.14     74.88 o 
  -5   6  17       49.96       -6.11     31.35 o 
  -4   6  17      596.34      588.07     39.55 o 
  -3   6  17     2983.77     3158.18     68.97 o 
  -2   6  17       78.66       69.06     14.87 o 
  -1   6  17     2631.39     2493.22     45.82 o 
   0   6  17       26.94       36.35     14.48 o 
   1   6  17    10136.57     9727.35    144.45 o 
   2   6  17     9984.69    10465.05    129.42 o 
   3   6  17      677.23      681.07     33.79 o 
   4   6  17     2323.14     2359.77     62.29 o 
   5   6  17        7.06      -11.86     23.37 o 
   6   6  17      310.66      330.36     43.27 o 
   7   6  17     2504.64     2670.03    126.61 o 
   8   6  17      178.48      147.99     76.80 o 
   9   6  17      187.41       93.31     65.24 o 
  -9   7  17      345.61      232.87     92.49 o 
  -8   7  17      798.55      682.30     58.73 o 
  -7   7  17      125.52       44.49     31.92 o 
  -6   7  17      521.99      464.88     61.30 o 
  -5   7  17       11.96        0.36     23.14 o 
  -4   7  17     1720.46     1813.30     82.17 o 
  -3   7  17       59.70       48.89     24.08 o 
  -2   7  17      874.94      941.64     35.97 o 
  -1   7  17      333.82      351.83     22.92 o 
   0   7  17     5053.35     5127.16     78.52 o 
   1   7  17      126.63      171.44     21.25 o 
   2   7  17      601.29      682.54     32.31 o 
   3   7  17      732.97      745.96     32.87 o 
   4   7  17       16.02       39.19     25.24 o 
   5   7  17       15.91       -5.31     23.78 o 
   6   7  17      284.46      422.55     90.25 o 
   7   7  17     1689.40     1659.97    102.14 o 
   8   7  17       33.24      -30.57     54.74 o 
   9   7  17     1061.53     1121.81    148.64 o 
  -9   8  17        3.75       19.82     79.28 o 
  -8   8  17      728.21      740.93     79.31 o 
  -7   8  17      592.70      495.72    107.35 o 
  -6   8  17        5.77        9.28     35.17 o 
  -5   8  17      119.14      199.07     38.41 o 
  -4   8  17     1525.34     1583.72     85.10 o 
  -3   8  17      367.28      473.43     43.22 o 
  -2   8  17     2347.44     2281.92     60.14 o 
  -1   8  17      503.14      555.54     26.40 o 
   0   8  17     1197.82     1172.19     41.85 o 
   1   8  17      126.81       64.41     21.96 o 
   2   8  17      590.33      612.61     44.94 o 
   3   8  17      202.35      133.69     25.83 o 
   4   8  17     2460.50     2604.76     66.66 o 
   5   8  17     2173.24     2049.22     66.82 o 
   6   8  17      276.56      233.67     57.73 o 
   7   8  17       67.45       87.53     56.06 o 
   8   8  17      170.44      207.12     62.93 o 
   9   8  17       19.75       46.48     61.24 o 
  -9   9  17       41.40       39.80    107.35 o 
  -8   9  17      117.56      189.88     58.90 o 
  -7   9  17      293.62      224.60     58.97 o 
  -6   9  17      562.19      501.63     68.25 o 
  -5   9  17     1176.04     1246.64     65.36 o 
  -4   9  17      556.89      567.53     41.91 o 
  -3   9  17      978.55     1074.64     49.53 o 
  -2   9  17      826.61      872.10     44.41 o 
  -1   9  17     2568.98     2546.62     58.12 o 
   0   9  17      139.93      179.08     22.41 o 
   1   9  17      492.23      521.45     36.88 o 
   2   9  17      203.00      259.13     29.29 o 
   3   9  17      104.33      125.65     29.54 o 
   4   9  17      200.44      305.42     30.96 o 
   5   9  17       58.74       24.67     39.32 o 
   6   9  17      265.16      238.17     85.88 o 
   7   9  17      645.27      741.09     78.14 o 
   8   9  17       45.10       77.35     58.76 o 
  -8  10  17      571.81      423.12     71.82 o 
  -7  10  17      480.71      257.96     61.86 o 
  -6  10  17      114.26      135.36     51.93 o 
  -5  10  17      189.04      169.54     51.72 o 
  -4  10  17     1240.83     1179.44     83.20 o 
  -3  10  17      415.21      378.19     36.62 o 
  -2  10  17      269.68      236.43     31.92 o 
  -1  10  17      584.15      572.15     38.92 o 
   0  10  17     1289.54     1377.15     48.12 o 
   1  10  17     1893.72     2074.34     61.57 o 
   2  10  17     3559.29     3312.98    166.68 o 
   3  10  17      667.29      721.82     51.49 o 
   4  10  17       39.19       18.31     27.84 o 
   5  10  17        7.39      -33.20     39.25 o 
   6  10  17     1532.07     1494.81     95.57 o 
   7  10  17     1216.77     1381.80     96.21 o 
   8  10  17      136.73      212.50     65.80 o 
  -8  11  17       72.17       92.65     59.53 o 
  -7  11  17       94.48       31.63     54.55 o 
  -6  11  17      214.45      199.86     58.55 o 
  -5  11  17      679.32      677.63     71.96 o 
  -4  11  17      297.83      197.49     51.72 o 
  -3  11  17     4467.56     4512.68    130.81 o 
  -2  11  17      227.14      251.88     42.39 o 
  -1  11  17     3521.43     3594.99     90.34 o 
   0  11  17       32.22       -3.55     23.03 o 
   1  11  17      901.71     1002.19     45.29 o 
   2  11  17        2.64      -22.59     26.22 o 
   3  11  17      731.93      698.23     47.55 o 
   4  11  17       91.75      139.15     47.40 o 
   5  11  17       11.83      -11.48     47.03 o 
   6  11  17      622.86      620.87     70.78 o 
   7  11  17       33.39      -27.64     52.20 o 
   8  11  17     1424.07     1365.86    151.95 o 
  -7  12  17       36.69       29.32     52.51 o 
  -6  12  17       19.44       -9.70     68.54 o 
  -5  12  17     1757.15     1720.96    142.04 o 
  -4  12  17        1.34        5.29     45.59 o 
  -3  12  17      365.29      416.81     49.35 o 
  -2  12  17      303.90      365.67     46.10 o 
  -1  12  17     2799.84     2577.84     93.47 o 
   0  12  17       61.90       77.98     34.99 o 
   1  12  17      605.39      554.77     37.73 o 
   2  12  17        4.91      -14.79     26.83 o 
   3  12  17      992.07      964.61     55.74 o 
   4  12  17     2885.66     2893.61    102.36 o 
   5  12  17       59.82       85.77     68.54 o 
   6  12  17      490.89      274.16     90.84 o 
   7  12  17       68.62     -111.48     74.32 o 
  -7  13  17     1760.80     1674.40    114.98 o 
  -6  13  17       25.08      -54.02     49.13 o 
  -5  13  17     1117.21     1021.90     87.63 o 
  -4  13  17      335.02      276.20     71.02 o 
  -3  13  17      598.83      636.38     56.81 o 
  -2  13  17      256.55      264.33     57.60 o 
  -1  13  17     4619.96     4685.90    135.24 o 
   0  13  17      301.25      380.96     70.33 o 
   1  13  17      644.31      717.49     55.79 o 
   2  13  17       55.18       56.04     41.11 o 
   3  13  17      963.52      881.80     60.31 o 
   4  13  17      652.18      751.02     72.55 o 
   5  13  17      125.52      143.69     82.58 o 
   6  13  17     1166.33     1405.50    140.39 o 
   7  13  17       36.39       75.97     87.53 o 
  -6  14  17      139.50       95.69     80.10 o 
  -5  14  17       75.88       52.96     52.51 o 
  -4  14  17        0.63       12.09     48.80 o 
  -3  14  17      132.61      172.44     52.40 o 
  -2  14  17      135.34      176.60     44.68 o 
  -1  14  17      836.00      893.10     62.53 o 
   0  14  17      209.04      259.90     44.66 o 
   1  14  17      933.75      988.75    130.48 o 
   2  14  17      624.65      865.27    140.39 o 
   3  14  17       99.75       59.46     92.49 o 
   4  14  17      290.30      417.85    109.00 o 
   5  14  17      181.59      201.49    104.05 o 
   6  14  17      342.25      346.83     99.10 o 
  -6  15  17      113.21      156.37     63.06 o 
  -5  15  17      501.16      438.43     93.31 o 
  -4  15  17       99.88       51.08     53.56 o 
  -3  15  17      746.30      721.55     76.80 o 
  -2  15  17        6.76       62.18     57.81 o 
  -1  15  17      443.36      474.27     80.93 o 
   0  15  17        8.62      -17.83     46.36 o 
   1  15  17     1188.12     1493.04    150.29 o 
   2  15  17       84.57      107.35     87.53 o 
   3  15  17      822.36      835.70    133.78 o 
   4  15  17       59.17      112.31    105.70 o 
   5  15  17       23.68       11.56     95.79 o 
   6  15  17      162.12      -62.76     97.44 o 
  -5  16  17      145.74      130.63     59.89 o 
  -4  16  17       31.06       -7.03     49.57 o 
  -3  16  17       16.70      -64.69     47.62 o 
  -2  16  17        2.05      -63.06     42.04 o 
  -1  16  17       20.27       66.06     84.23 o 
   0  16  17      142.10       71.02     89.19 o 
   1  16  17     1644.94     1724.26    166.81 o 
   2  16  17      780.93      497.13    110.66 o 
   3  16  17        2.56      -92.49     79.28 o 
   4  16  17        0.78     -117.26     84.23 o 
   5  16  17       74.08       39.64    107.35 o 
  -4  17  17        8.30      -57.81     80.93 o 
  -3  17  17        2.14      -62.76     77.62 o 
  -2  17  17      120.09      201.49     97.44 o 
  -1  17  17      654.83      625.95    122.22 o 
   0  17  17       51.33      175.07    100.75 o 
   1  17  17       72.90        6.61     80.93 o 
   2  17  17        4.08        4.95     94.14 o 
   3  17  17       11.65      -57.81     90.84 o 
   4  17  17        0.43        6.61     94.14 o 
  -2  18  17        7.50      -24.77     89.19 o 
  -1  18  17       74.38      163.51    100.75 o 
   0  18  17       20.92      -41.29     90.84 o 
   1  18  17      582.91      662.29    130.48 o 
   2  18  17       22.44      104.05     99.10 o 
 -10   0  18      118.57       88.57     52.36 o 
  -9   0  18       11.02      -56.15     66.06 o 
  -8   0  18     2374.72     2530.23    175.07 o 
  -7   0  18     1198.97     1342.74    125.52 o 
  -6   0  18      533.11      558.24     85.88 o 
  -5   0  18      307.21      350.14     72.67 o 
  -4   0  18     2218.55     2093.94     86.45 o 
  -3   0  18      290.83      315.92     51.20 o 
  -2   0  18     7569.16     7748.14    165.07 o 
  -1   0  18     3840.02     3334.56    119.60 o 
   0   0  18     9124.00     9014.31    235.87 o 
   1   0  18    16431.09    16018.57    263.66 o 
   2   0  18     3638.62     3760.48     83.81 o 
   3   0  18       19.72        0.03     20.85 o 
   4   0  18      572.03      574.48     38.30 o 
   5   0  18     1688.70     1646.89     90.73 o 
   6   0  18     4704.80     5111.06    301.42 o 
   7   0  18     1426.63     1425.32    137.08 o 
   8   0  18      443.97      315.45     92.49 o 
   9   0  18        4.98       99.10     87.53 o 
  10   0  18       72.15      -46.24     85.88 o 
 -10   1  18      692.52      717.12     66.69 o 
  -9   1  18      238.29      167.74     59.46 o 
  -8   1  18     1252.28     1433.11    256.82 o 
  -7   1  18      415.15      381.91     57.59 o 
  -6   1  18     1646.94     1604.49    101.57 o 
  -5   1  18     1407.93     1386.12     62.58 o 
  -4   1  18      137.29       89.97     23.88 o 
  -3   1  18      682.47      640.17     35.31 o 
  -2   1  18      153.11      185.88     23.16 o 
  -1   1  18    13034.54    12592.96    215.34 o 
   0   1  18      107.43      112.58     26.57 o 
   1   1  18     9941.60     9712.75    136.47 o 
   2   1  18       11.93       34.44     13.50 o 
   3   1  18     7472.58     7669.53     96.45 o 
   4   1  18      136.33      152.62     17.91 o 
   5   1  18     5100.86     5132.11    107.67 o 
   6   1  18       62.37       98.33     32.91 o 
   7   1  18       11.03       -2.72     52.51 o 
   8   1  18     1216.17     1209.97     95.76 o 
   9   1  18       65.80      154.34     65.27 o 
 -10   2  18        0.38      -40.02     38.44 o 
  -9   2  18        2.81       37.19     50.79 o 
  -8   2  18        0.89      -22.61     44.68 o 
  -7   2  18        6.54      -19.38     39.11 o 
  -6   2  18      153.63      132.43     68.54 o 
  -5   2  18     1980.47     1979.40     75.94 o 
  -4   2  18     2796.82     2811.68     89.04 o 
  -3   2  18      122.19      102.09     26.37 o 
  -2   2  18       44.87       53.96     23.25 o 
  -1   2  18      836.70      842.89     48.91 o 
   0   2  18     3822.22     3740.18     90.97 o 
   1   2  18     5157.60     5218.24     79.66 o 
   2   2  18     1769.45     1834.62     36.16 o 
   3   2  18     1160.49     1224.69     30.80 o 
   4   2  18     3797.95     3789.39     62.93 o 
   5   2  18     1729.40     1821.85     61.02 o 
   6   2  18      105.18      102.44     61.01 o 
   7   2  18      368.83      375.82     65.12 o 
   8   2  18      679.45      857.06    117.26 o 
   9   2  18      755.04      680.20     84.09 o 
  -9   3  18       35.35       42.25     51.88 o 
  -8   3  18      314.64      271.35     56.63 o 
  -7   3  18        3.96       42.81     43.16 o 
  -6   3  18       10.19      -28.54     30.48 o 
  -5   3  18        7.72        5.62     31.14 o 
  -4   3  18      100.33       71.81     31.44 o 
  -3   3  18     3280.66     3259.59     77.29 o 
  -2   3  18      422.42      471.73     39.57 o 
  -1   3  18     3492.23     3372.62     68.32 o 
   0   3  18     1380.78     1390.48     33.52 o 
   1   3  18     3695.79     3876.30     51.30 o 
   2   3  18     1017.35     1018.81     25.20 o 
   3   3  18     2958.21     3049.84     52.70 o 
   4   3  18       58.69       63.34     20.86 o 
   5   3  18     1903.91     2098.67     65.53 o 
   6   3  18       12.61       26.69     30.84 o 
   7   3  18       70.10      217.00     59.53 o 
   8   3  18       97.07      185.93     61.76 o 
   9   3  18       21.20      -17.67     74.32 o 
  -9   4  18        0.77        0.04     50.18 o 
  -8   4  18        3.50      -39.05     71.84 o 
  -7   4  18      504.43      563.46     65.91 o 
  -6   4  18      217.10      170.16     37.72 o 
  -5   4  18      322.65      314.95     63.33 o 
  -4   4  18      494.05      527.50     44.54 o 
  -3   4  18     2987.42     3024.63     73.35 o 
  -2   4  18     2609.30     2641.59     51.83 o 
  -1   4  18       10.14       24.02     16.26 o 
   0   4  18     1138.19     1071.57     23.06 o 
   1   4  18     4450.95     4312.77     76.67 o 
   2   4  18     5066.85     5114.24     66.90 o 
   3   4  18      336.18      356.58     20.23 o 
   4   4  18       74.01       74.36     23.03 o 
   5   4  18      108.33      126.44     28.90 o 
   6   4  18      256.76      208.45     37.04 o 
   7   4  18      904.38      940.22     82.92 o 
   8   4  18      423.08      528.16    175.07 o 
   9   4  18      223.13      318.38     76.80 o 
  -9   5  18        4.10      -15.72     50.55 o 
  -8   5  18      406.78      466.38     64.43 o 
  -7   5  18     1738.93     1955.18     85.53 o 
  -6   5  18        9.39      -21.59     32.70 o 
  -5   5  18      247.59      239.78     39.74 o 
  -4   5  18     6191.86     6244.82    296.21 o 
  -3   5  18      232.31      163.09     27.04 o 
  -2   5  18       99.27       92.03     23.02 o 
  -1   5  18      825.95      750.59     30.16 o 
   0   5  18     2489.77     2247.68     43.25 o 
   1   5  18     2009.97     2106.30     43.26 o 
   2   5  18     1292.93     1279.34     39.47 o 
   3   5  18       65.53       83.43     18.40 o 
   4   5  18     2844.77     2978.65     69.64 o 
   5   5  18      238.38      209.72     29.05 o 
   6   5  18      551.22      537.36     46.56 o 
   7   5  18      384.58      321.63     65.37 o 
   8   5  18       37.95       24.22     55.91 o 
   9   5  18       49.32      -52.03     57.22 o 
  -9   6  18       10.14       42.89     61.93 o 
  -8   6  18      544.95      578.28     69.81 o 
  -7   6  18      152.30      139.07     42.74 o 
  -6   6  18      119.19      117.61     38.12 o 
  -5   6  18      519.08      538.64     48.46 o 
  -4   6  18     2124.34     1996.71     78.53 o 
  -3   6  18     2272.18     2199.03     65.39 o 
  -2   6  18       49.37       44.59     23.22 o 
  -1   6  18      193.97      198.92     35.77 o 
   0   6  18     2904.10     2754.95     51.14 o 
   1   6  18      323.87      300.30     23.43 o 
   2   6  18      139.87      137.41     18.86 o 
   3   6  18      340.47      318.64     25.39 o 
   4   6  18     1320.15     1338.29     47.65 o 
   5   6  18      335.64      292.44     30.52 o 
   6   6  18       14.31       43.55     41.00 o 
   7   6  18       30.80       25.71    112.31 o 
   8   6  18      567.46      542.81     76.17 o 
   9   6  18      256.87      412.30    128.82 o 
  -9   7  18      342.85      325.36     99.10 o 
  -8   7  18      141.05      144.11     43.67 o 
  -7   7  18       25.49       52.14     39.02 o 
  -6   7  18      422.91      404.93    113.74 o 
  -5   7  18     1974.81     2097.81    229.57 o 
  -4   7  18      986.73      932.78    172.59 o 
  -3   7  18      310.66      283.11     38.61 o 
  -2   7  18     8058.41     8161.80    151.00 o 
  -1   7  18     1455.22     1409.39     46.28 o 
   0   7  18     7731.56     8072.98    120.32 o 
   1   7  18       32.91       22.60     19.50 o 
   2   7  18     1505.94     1627.50     40.80 o 
   3   7  18      256.25      235.42     24.52 o 
   4   7  18      121.74      122.47     25.79 o 
   5   7  18      551.41      540.25     43.45 o 
   6   7  18      956.58     1070.39    112.08 o 
   7   7  18       28.37      -12.66     52.20 o 
   8   7  18      409.43      423.89     70.78 o 
   9   7  18      793.69      884.38     91.40 o 
  -9   8  18      201.97      234.53     95.79 o 
  -8   8  18        0.10      -26.88     84.23 o 
  -7   8  18       91.40       55.77     49.38 o 
  -6   8  18      447.96      411.80     48.34 o 
  -5   8  18      103.17      154.95     52.48 o 
  -4   8  18      661.14      720.31     52.20 o 
  -3   8  18      134.75      119.27     34.27 o 
  -2   8  18      259.39      224.09     36.95 o 
  -1   8  18      689.23      678.22     64.67 o 
   0   8  18      168.46      119.30     23.46 o 
   1   8  18     1912.48     1859.50     50.85 o 
   2   8  18      342.95      305.69     29.96 o 
   3   8  18       97.06      110.50     25.20 o 
   4   8  18     1287.06     1270.99     56.89 o 
   5   8  18      148.73      151.71     31.66 o 
   6   8  18        0.52      -14.70     51.35 o 
   7   8  18       21.46       17.66     55.02 o 
   8   8  18       29.86       22.19     56.98 o 
  -8   9  18       72.79       94.97     59.42 o 
  -7   9  18     2437.92     2724.28    147.82 o 
  -6   9  18       18.56       70.29     50.18 o 
  -5   9  18      873.68      957.78     78.67 o 
  -4   9  18     2983.62     2770.25    241.23 o 
  -3   9  18     2252.57     2314.62     83.76 o 
  -2   9  18     2414.94     2395.30     71.15 o 
  -1   9  18      655.13      714.29     41.51 o 
   0   9  18     1351.91     1231.58     47.35 o 
   1   9  18     2735.33     2716.63     69.20 o 
   2   9  18       29.28       62.42     29.62 o 
   3   9  18       76.53       92.06     26.26 o 
   4   9  18      715.85      829.35     42.00 o 
   5   9  18      431.74      440.83     52.33 o 
   6   9  18      334.51      322.61     83.41 o 
   7   9  18     2250.83     1956.84    112.58 o 
   8   9  18      398.94      351.16    113.13 o 
  -8  10  18       79.84      106.55     60.14 o 
  -7  10  18      187.51      169.81     57.19 o 
  -6  10  18       50.95       -5.96     47.50 o 
  -5  10  18      372.75      293.76     58.28 o 
  -4  10  18       34.74      -29.32     74.32 o 
  -3  10  18      120.09      156.99     51.49 o 
  -2  10  18     1571.04     1684.87     61.05 o 
  -1  10  18      847.06      920.60     53.40 o 
   0  10  18        3.69       -0.23     26.19 o 
   1  10  18      108.82      120.04     27.26 o 
   2  10  18        1.39       25.42     27.00 o 
   3  10  18      587.03      634.34     42.43 o 
   4  10  18       59.34       78.54     30.07 o 
   5  10  18       15.08        6.68     49.03 o 
   6  10  18      282.77      429.63     66.78 o 
   7  10  18        0.73       39.53     68.54 o 
   8  10  18        5.71       42.67     60.69 o 
  -8  11  18        1.46       68.67    101.57 o 
  -7  11  18       25.15       35.27     61.11 o 
  -6  11  18      193.36      272.08     59.56 o 
  -5  11  18      720.81      712.76     75.24 o 
  -4  11  18      894.88      854.19     77.59 o 
  -3  11  18     1784.67     1749.52    101.58 o 
  -2  11  18     2017.34     2110.18    105.76 o 
  -1  11  18      775.02      925.03     47.80 o 
   0  11  18        4.00        2.52     27.29 o 
   1  11  18     1241.78     1068.73     90.59 o 
   2  11  18      216.81      171.81     28.78 o 
   3  11  18      207.59      198.51     37.09 o 
   4  11  18        7.26       33.12     44.40 o 
   5  11  18        3.57       58.38     74.32 o 
   6  11  18      235.47      303.98    100.75 o 
   7  11  18       55.01       -7.75     55.02 o 
  -7  12  18      131.25      187.25     62.28 o 
  -6  12  18       33.49       63.59     53.72 o 
  -5  12  18       44.00       19.70     48.68 o 
  -4  12  18        1.93       24.37     48.40 o 
  -3  12  18      393.55      313.12    130.48 o 
  -2  12  18      260.13      393.51     47.74 o 
  -1  12  18     1389.03     1427.16     78.29 o 
   0  12  18        3.29       -2.10     33.53 o 
   1  12  18      511.25      583.78     42.92 o 
   2  12  18       27.82        8.82     34.57 o 
   3  12  18      178.56      193.95     72.19 o 
   4  12  18     1126.80     1153.07    160.20 o 
   5  12  18       62.39      100.64     52.20 o 
   6  12  18       53.37      -62.76     74.32 o 
   7  12  18      199.90       85.88     92.49 o 
  -7  13  18       34.89      195.80     62.41 o 
  -6  13  18       15.50       43.76     51.96 o 
  -5  13  18        3.38       -1.45     49.01 o 
  -4  13  18      194.62      112.95     52.36 o 
  -3  13  18        4.50       31.63     46.02 o 
  -2  13  18      386.82      444.69     98.27 o 
  -1  13  18     1150.65     1249.60     74.59 o 
   0  13  18      181.41      241.53     43.92 o 
   1  13  18      111.74       78.88     38.08 o 
   2  13  18      154.94       89.97     49.97 o 
   3  13  18       21.83       -3.34     38.72 o 
   4  13  18      544.69      560.29     56.11 o 
   5  13  18        3.13      -39.64     74.32 o 
   6  13  18       14.64       11.56     82.58 o 
   7  13  18        3.26       66.06     90.84 o 
  -6  14  18        0.03      -21.30     51.03 o 
  -5  14  18      285.97      219.48     69.37 o 
  -4  14  18      493.00      457.53     67.46 o 
  -3  14  18        3.15      -44.59     67.72 o 
  -2  14  18     1375.95     1246.76    189.93 o 
  -1  14  18       42.80       62.76     40.24 o 
   0  14  18       19.42       82.43     49.21 o 
   1  14  18      443.69      578.77     66.53 o 
   2  14  18      448.23      642.35     69.36 o 
   3  14  18      250.01      118.91     94.14 o 
   4  14  18      389.45      232.87    105.70 o 
   5  14  18      180.29      155.25    102.40 o 
   6  14  18       92.29      155.25     89.19 o 
  -5  15  18      321.49      275.48     65.80 o 
  -4  15  18      113.99      -12.27     49.57 o 
  -3  15  18      186.13      272.41     61.50 o 
  -2  15  18      732.91      824.62     83.41 o 
  -1  15  18        1.15       -5.88     47.66 o 
   0  15  18      325.89      270.94     58.72 o 
   1  15  18      265.51      214.71     95.79 o 
   2  15  18     1218.04     1170.98    145.34 o 
   3  15  18       82.16       44.59     94.14 o 
   4  15  18      184.34       52.85     97.44 o 
   5  15  18      232.66      112.31    107.35 o 
  -4  16  18        7.80       10.01     54.37 o 
  -3  16  18      211.19      209.43     59.12 o 
  -2  16  18     1135.51     1201.81     91.92 o 
  -1  16  18      744.29      777.90    127.17 o 
   0  16  18      466.53      183.33    102.40 o 
   1  16  18       83.19      -23.12     89.19 o 
   2  16  18        4.22       -9.91     85.88 o 
   3  16  18      366.52      133.78    102.40 o 
   4  16  18      115.76      102.40    104.05 o 
  -3  17  18       49.09       64.41     84.23 o 
  -2  17  18      330.20      412.90    110.66 o 
  -1  17  18        1.99      -82.58     87.53 o 
   0  17  18      682.40     1007.47    146.99 o 
   1  17  18        0.42      -87.53     80.93 o 
   2  17  18     1068.56     1217.22    151.95 o 
   3  17  18        7.30      -52.85     94.14 o 
  -1  18  18       11.12      -41.29     92.49 o 
   0  18  18       17.87       18.17     99.10 o 
   1  18  18      256.22      464.10    123.87 o 
  -9   1  19        3.60      -23.61     66.06 o 
  -8   1  19       17.16       24.99     51.20 o 
  -7   1  19      140.72       42.12     45.55 o 
  -6   1  19      780.84      881.29     94.14 o 
  -5   1  19      402.37      394.10     41.76 o 
  -4   1  19       93.87       78.70     37.63 o 
  -3   1  19      524.65      424.60     31.82 o 
  -2   1  19      806.40      757.33     32.52 o 
  -1   1  19      178.17      337.19     32.74 o 
   0   1  19      978.62      988.75     47.37 o 
   1   1  19     2651.20     2587.37     43.35 o 
   2   1  19      117.40      127.21     15.88 o 
   3   1  19       33.78       19.88     15.99 o 
   4   1  19     2248.62     2282.64     47.46 o 
   5   1  19        7.90       16.18     25.57 o 
   6   1  19     2206.87     2097.72     76.33 o 
   7   1  19      982.95      687.19     78.01 o 
   8   1  19      130.52      136.54     62.41 o 
   9   1  19      245.47      177.29     67.61 o 
  -9   2  19       23.60       47.90     76.80 o 
  -8   2  19      277.45      272.41     58.36 o 
  -7   2  19      994.41     1151.51     85.23 o 
  -6   2  19      184.88      283.58     51.35 o 
  -5   2  19     1186.81     1235.07     62.24 o 
  -4   2  19      237.21      230.12     36.05 o 
  -3   2  19     4304.34     4147.49     92.13 o 
  -2   2  19      130.00      133.38     31.72 o 
  -1   2  19     2638.36     2728.77     94.64 o 
   0   2  19      444.18      493.34     29.31 o 
   1   2  19      198.50      196.88     16.81 o 
   2   2  19       30.65       29.00     13.47 o 
   3   2  19     3517.44     3386.24     63.83 o 
   4   2  19        0.22       -8.21     17.71 o 
   5   2  19      272.39      291.35     32.49 o 
   6   2  19      140.49      192.16     40.76 o 
   7   2  19      203.86      220.49     61.90 o 
   8   2  19       98.60       21.83     64.41 o 
   9   2  19       70.54      111.50     65.98 o 
  -9   3  19      459.74      456.59     70.30 o 
  -8   3  19       11.47        8.26     46.43 o 
  -7   3  19      706.36      875.03     76.33 o 
  -6   3  19      201.33      166.98     37.98 o 
  -5   3  19     5240.39     5367.81    163.08 o 
  -4   3  19     1203.48     1092.59     58.66 o 
  -3   3  19      954.01     1006.83     55.19 o 
  -2   3  19       90.56       39.47     29.53 o 
  -1   3  19     2811.98     2992.73    130.64 o 
   0   3  19     8968.15     8773.73    117.83 o 
   1   3  19     1602.13     1692.84     30.97 o 
   2   3  19      356.39      334.28     17.95 o 
   3   3  19     1317.08     1385.75     46.50 o 
   4   3  19     1238.57     1266.49     40.92 o 
   5   3  19      465.11      561.58     39.14 o 
   6   3  19     2618.58     2633.95    137.07 o 
   7   3  19       33.70       62.52     55.39 o 
   8   3  19       76.18       31.14     57.19 o 
   9   3  19      159.00      208.10     69.13 o 
  -9   4  19      110.91       63.25     54.85 o 
  -8   4  19      973.93      765.63     76.42 o 
  -7   4  19       59.46       83.99     75.15 o 
  -6   4  19      615.05      567.57     50.42 o 
  -5   4  19     1398.21     1447.41     69.44 o 
  -4   4  19        0.24       30.59     31.92 o 
  -3   4  19     1610.22     1572.95     67.89 o 
  -2   4  19      105.50       86.64     32.21 o 
  -1   4  19     1589.55     1465.72     47.17 o 
   0   4  19     1350.07     1228.08     35.14 o 
   1   4  19     4322.96     4192.56     59.80 o 
   2   4  19      674.10      706.03     25.73 o 
   3   4  19      917.19      853.30     28.52 o 
   4   4  19     1957.51     1977.61     47.67 o 
   5   4  19      581.22      576.18     40.06 o 
   6   4  19      401.69      407.90     42.77 o 
   7   4  19      238.54      243.94    126.35 o 
   8   4  19      115.48       90.64     59.53 o 
   9   4  19      227.67      275.30     71.21 o 
  -9   5  19       46.39       14.47     51.03 o 
  -8   5  19       27.79       81.83     50.75 o 
  -7   5  19      264.88      311.96     57.73 o 
  -6   5  19       74.26       57.74     37.45 o 
  -5   5  19     1472.02     1363.09     68.49 o 
  -4   5  19     3221.23     3191.16    101.35 o 
  -3   5  19      674.87      628.35     47.81 o 
  -2   5  19      215.16      253.66     37.12 o 
  -1   5  19     4759.76     4639.45    108.23 o 
   0   5  19     2604.02     2642.40     63.08 o 
   1   5  19     2109.79     1891.97     45.14 o 
   2   5  19      997.72     1039.53     36.99 o 
   3   5  19        9.14       26.53     16.26 o 
   4   5  19     1503.92     1600.63     51.49 o 
   5   5  19      390.88      466.84     34.15 o 
   6   5  19      320.69      380.19     46.63 o 
   7   5  19      299.22      171.08     60.14 o 
   8   5  19      651.35      563.12    107.35 o 
   9   5  19        4.60       51.00     61.76 o 
  -9   6  19       20.43       61.27     54.07 o 
  -8   6  19        4.24       17.67     47.95 o 
  -7   6  19        5.83      -13.44     37.27 o 
  -6   6  19     1171.92     1178.54     91.71 o 
  -5   6  19      613.74      544.39     59.02 o 
  -4   6  19      670.53      658.79     51.13 o 
  -3   6  19    10236.08    10269.66    291.94 o 
  -2   6  19     1729.06     1852.89     90.66 o 
  -1   6  19     4324.73     4295.24     95.22 o 
   0   6  19      710.43      605.57     36.92 o 
   1   6  19      734.38      721.13     31.37 o 
   2   6  19      493.79      606.84     31.07 o 
   3   6  19     4066.91     4504.16     80.02 o 
   4   6  19       26.84       -9.12     22.41 o 
   5   6  19      328.88      369.36     50.15 o 
   6   6  19       68.67      146.81     45.43 o 
   7   6  19      174.57      157.97     61.30 o 
   8   6  19       47.47       84.18     58.90 o 
   9   6  19        3.71      -22.38     59.46 o 
  -9   7  19       61.95      146.99     87.53 o 
  -8   7  19       45.30      -31.66     47.84 o 
  -7   7  19      638.08      633.83     57.10 o 
  -6   7  19     1521.65     1628.01     78.41 o 
  -5   7  19     1324.85     1559.95     73.37 o 
  -4   7  19        2.37      -32.57     31.03 o 
  -3   7  19     4359.27     4585.27    124.64 o 
  -2   7  19      516.20      519.17     45.24 o 
  -1   7  19     2194.69     2241.04     76.05 o 
   0   7  19        3.28       -7.64     27.65 o 
   1   7  19      397.37      347.51     62.41 o 
   2   7  19     1276.24     1172.98     39.25 o 
   3   7  19      199.40      232.04     29.91 o 
   4   7  19      913.35     1030.16     44.19 o 
   5   7  19      196.21      122.06     38.00 o 
   6   7  19      432.82      451.91    115.61 o 
   7   7  19      430.30      262.86     65.98 o 
   8   7  19      413.24      380.56     79.28 o 
  -8   8  19      324.60      377.95     68.78 o 
  -7   8  19      669.27      596.55     93.31 o 
  -6   8  19      337.26      429.33     49.47 o 
  -5   8  19     2008.19     1995.07    118.72 o 
  -4   8  19      800.41      958.66     59.45 o 
  -3   8  19       27.66       17.94     32.78 o 
  -2   8  19     1439.41     1455.93     86.86 o 
  -1   8  19      815.19      863.02     54.68 o 
   0   8  19     5250.64     5390.87    120.15 o 
   1   8  19     7785.53     7596.16    132.78 o 
   2   8  19        2.01        0.93     27.89 o 
   3   8  19      638.35      730.81     38.21 o 
   4   8  19        9.11       26.77     24.56 o 
   5   8  19      447.16      435.72     50.61 o 
   6   8  19       20.28      -81.75     54.50 o 
   7   8  19       30.97      -29.75     54.07 o 
   8   8  19      422.03      525.83     78.77 o 
  -8   9  19       54.79       44.93     56.63 o 
  -7   9  19      206.87      284.14     64.74 o 
  -6   9  19      315.36      445.07     91.66 o 
  -5   9  19       72.37       86.42     59.46 o 
  -4   9  19      157.40      231.80     48.41 o 
  -3   9  19       64.55       77.98     34.82 o 
  -2   9  19      118.81      119.19     36.36 o 
  -1   9  19        1.81      -12.14     24.74 o 
   0   9  19       57.26       16.92     15.85 o 
   1   9  19      182.79      190.95     41.06 o 
   2   9  19      481.71      555.65     48.88 o 
   3   9  19      783.08      734.25     43.60 o 
   4   9  19      426.98      429.73     38.08 o 
   5   9  19      633.09      680.90     78.35 o 
   6   9  19      108.95      123.40    123.87 o 
   7   9  19      211.88      311.88     66.78 o 
   8   9  19      119.20      194.89     67.08 o 
  -8  10  19      151.91      293.63     77.62 o 
  -7  10  19      174.90       84.43     75.15 o 
  -6  10  19       37.66       18.21     97.44 o 
  -5  10  19        3.89       23.55     71.84 o 
  -4  10  19      118.34      137.95     51.03 o 
  -3  10  19      962.03     1019.47     81.35 o 
  -2  10  19     6207.11     6499.33    156.99 o 
  -1  10  19       30.53       60.65     32.42 o 
   0  10  19     1090.13     1005.93     49.47 o 
   1  10  19      429.49      407.65     53.40 o 
   2  10  19      552.63      649.27     67.94 o 
   3  10  19     2073.05     2186.53     68.96 o 
   4  10  19     1613.81     1761.25     69.96 o 
   5  10  19        3.05       11.80     49.01 o 
   6  10  19       16.16       43.12     55.24 o 
   7  10  19      120.19      110.66     74.32 o 
   8  10  19       46.76       67.53     62.08 o 
  -7  11  19      373.30      403.06     85.06 o 
  -6  11  19      238.24      234.31     61.90 o 
  -5  11  19        0.17        9.18     47.50 o 
  -4  11  19      467.87      435.34     65.80 o 
  -3  11  19      193.32      179.27     55.91 o 
  -2  11  19     1569.15     1579.29    145.34 o 
  -1  11  19      562.74      753.48     55.48 o 
   0  11  19       50.07       42.09     28.88 o 
   1  11  19       90.48       80.97     30.81 o 
   2  11  19      630.66      589.88     51.93 o 
   3  11  19     2847.99     2848.67     88.54 o 
   4  11  19      641.88      747.77     71.12 o 
   5  11  19     1604.96     1721.92    114.79 o 
   6  11  19       12.19       45.74     52.90 o 
   7  11  19      155.73      209.54     64.43 o 
  -7  12  19       80.05       91.50     66.06 o 
  -6  12  19      142.33      151.79    103.22 o 
  -5  12  19       18.65       13.21     46.71 o 
  -4  12  19       27.85      -56.44     47.50 o 
  -3  12  19       75.83      105.30     50.05 o 
  -2  12  19      732.78      822.17     75.24 o 
  -1  12  19       26.55       36.01     46.82 o 
   0  12  19     2207.57     2047.82     86.02 o 
   1  12  19      227.49      225.68     42.41 o 
   2  12  19      961.78      938.06     53.13 o 
   3  12  19       33.40        8.14     53.36 o 
   4  12  19      247.32      165.48     53.55 o 
   5  12  19        4.89       51.05     51.88 o 
   6  12  19       12.67      -64.82     51.03 o 
   7  12  19      246.97      221.31     99.10 o 
  -6  13  19      279.79      239.19     64.90 o 
  -5  13  19       44.01       -9.23     50.71 o 
  -4  13  19      101.91      234.49    117.26 o 
  -3  13  19       14.48      -15.82     49.21 o 
  -2  13  19     1248.44     1081.29     84.92 o 
  -1  13  19      433.65      335.81     59.12 o 
   0  13  19      130.60       92.30     40.85 o 
   1  13  19     1976.19     1913.20     85.61 o 
   2  13  19      383.77      457.24     69.37 o 
   3  13  19        6.03       10.73     49.75 o 
   4  13  19      182.34      129.65     55.08 o 
   5  13  19      849.08     1088.40    127.17 o 
   6  13  19      229.57      183.33     92.49 o 
  -6  14  19        0.39       32.36     61.11 o 
  -5  14  19      157.52      136.84     59.01 o 
  -4  14  19       79.55       76.54    104.05 o 
  -3  14  19      316.99      299.16     63.06 o 
  -2  14  19      625.81      643.38     79.28 o 
  -1  14  19      128.01      219.81     58.25 o 
   0  14  19     1866.35     1858.72    105.55 o 
   1  14  19        1.01        9.85     56.98 o 
   2  14  19      783.55      739.04     74.11 o 
   3  14  19      130.83      267.56    104.05 o 
   4  14  19      583.78      657.33    130.48 o 
   5  14  19        8.28     -113.96     85.88 o 
  -5  15  19       18.59      -14.90     54.74 o 
  -4  15  19       79.43       61.55     53.56 o 
  -3  15  19        3.57        2.06     50.79 o 
  -2  15  19      363.41      309.49     71.84 o 
  -1  15  19      115.47      208.35     58.60 o 
   0  15  19      244.37      250.72     68.54 o 
   1  15  19       59.80       54.50     89.19 o 
   2  15  19       40.84       -4.95     84.23 o 
   3  15  19     1118.62     1111.52    145.34 o 
   4  15  19      189.86      221.31    107.35 o 
   5  15  19      374.49      627.60    135.43 o 
  -4  16  19       83.17       39.39     70.19 o 
  -3  16  19       66.31       68.87     56.98 o 
  -2  16  19      207.15      302.48     62.69 o 
  -1  16  19        8.32       94.14     90.84 o 
   0  16  19      353.88      389.77    112.31 o 
   1  16  19       11.25       61.11     87.53 o 
   2  16  19       15.06       33.03     94.14 o 
   3  16  19        1.54      -28.08     92.49 o 
   4  16  19        1.78       47.90     99.10 o 
  -3  17  19        6.27       -3.30     85.88 o 
  -2  17  19        0.47      -64.41     79.28 o 
  -1  17  19        3.33      -44.59     89.19 o 
   0  17  19       14.59      -21.47     95.79 o 
   1  17  19       12.32       -1.65     92.49 o 
   2  17  19       25.65      -37.99     92.49 o 
  -9   0  20       19.81        8.26     74.32 o 
  -8   0  20        3.68       41.29     72.67 o 
  -7   0  20     4477.66     4327.16    232.87 o 
  -6   0  20      419.68      475.66     87.53 o 
  -5   0  20     3518.71     3296.57    188.28 o 
  -4   0  20       15.00        0.50     34.51 o 
  -3   0  20     1864.88     1773.68     82.47 o 
  -2   0  20      477.35      475.49     52.85 o 
  -1   0  20     1877.69     2120.96    128.82 o 
   0   0  20      843.67      897.05     67.14 o 
   1   0  20     3496.34     3039.60    121.30 o 
   2   0  20     4944.26     5055.54    125.72 o 
   3   0  20     2613.55     2701.74     89.62 o 
   4   0  20     5996.25     6206.53    156.69 o 
   5   0  20      495.42      504.80     59.91 o 
   6   0  20      236.76      326.11     57.52 o 
   7   0  20       42.63      122.22     84.23 o 
   8   0  20       46.14       -9.91     82.58 o 
   9   0  20       82.23      110.66     95.79 o 
  -9   1  20      372.33      404.63     97.44 o 
  -8   1  20      377.54      281.38     95.79 o 
  -7   1  20       68.43       94.02     49.01 o 
  -6   1  20      256.58      250.46     53.05 o 
  -5   1  20      245.40      307.38     72.67 o 
  -4   1  20      183.82      116.33     33.28 o 
  -3   1  20       70.21       64.08     25.03 o 
  -2   1  20     2399.90     2269.26     66.06 o 
  -1   1  20      411.33      360.47     40.63 o 
   0   1  20     6178.94     6255.76    133.04 o 
   1   1  20      257.63      266.22     26.72 o 
   2   1  20     3199.76     2961.13     63.25 o 
   3   1  20      382.60      403.29     28.73 o 
   4   1  20     1274.18     1293.14     42.52 o 
   5   1  20       19.97       23.62     25.98 o 
   6   1  20       64.61       90.69     33.24 o 
   7   1  20     1682.26     1821.65    111.53 o 
   8   1  20       31.17       -0.91     58.36 o 
   9   1  20      118.89       56.57     64.20 o 
  -9   2  20      658.99      728.33    138.73 o 
  -8   2  20      681.68      724.44    154.42 o 
  -7   2  20     2271.85     2229.10    115.62 o 
  -6   2  20      584.68      605.23     65.27 o 
  -5   2  20        1.12       35.95     33.13 o 
  -4   2  20      975.44      917.69     55.49 o 
  -3   2  20     5117.83     5302.26    110.53 o 
  -2   2  20      340.10      322.17     38.41 o 
  -1   2  20       71.32       68.67     32.81 o 
   0   2  20    22364.95    21336.15    341.03 o 
   1   2  20      192.10      220.20     24.54 o 
   2   2  20     1125.97     1044.70     37.66 o 
   3   2  20       79.57      107.41     22.50 o 
   4   2  20     4376.71     4641.84     90.17 o 
   5   2  20        5.45       54.82     27.21 o 
   6   2  20     1316.83     1539.67     92.85 o 
   7   2  20        0.38      -42.94     52.55 o 
   8   2  20       68.17       30.35     98.27 o 
   9   2  20        6.69      -52.70     57.73 o 
  -9   3  20       64.30      106.99     63.59 o 
  -8   3  20       27.01       46.90     50.18 o 
  -7   3  20       10.91       80.17     48.37 o 
  -6   3  20       53.89       36.75     43.78 o 
  -5   3  20        0.98       17.66     32.94 o 
  -4   3  20     1111.99     1184.06     62.22 o 
  -3   3  20       18.99       -0.62     29.46 o 
  -2   3  20       54.08       16.52     29.84 o 
  -1   3  20      458.01      481.71     43.78 o 
   0   3  20       82.36       81.00     41.22 o 
   1   3  20      262.18      239.93     26.35 o 
   2   3  20     3382.85     3433.05     70.78 o 
   3   3  20       29.45       30.51     23.58 o 
   4   3  20     2767.20     2804.31     74.67 o 
   5   3  20      820.77      866.39     46.25 o 
   6   3  20     1440.29     1387.25    133.02 o 
   7   3  20        2.57        7.68     53.68 o 
   8   3  20       42.22      -14.31     57.73 o 
   9   3  20       55.51      -87.54     58.36 o 
  -9   4  20        3.40       15.86     52.40 o 
  -8   4  20       26.01       60.36     51.23 o 
  -7   4  20       99.79       86.71     47.88 o 
  -6   4  20     3545.95     3633.04    154.83 o 
  -5   4  20     1542.15     1597.28     74.36 o 
  -4   4  20     1461.27     1343.66     66.50 o 
  -3   4  20      586.04      425.44     43.22 o 
  -2   4  20      812.17      791.57     51.37 o 
  -1   4  20     3346.42     3179.89     97.22 o 
   0   4  20       12.06       23.87     22.15 o 
   1   4  20      882.59      930.75     35.19 o 
   2   4  20     2262.99     2289.49     88.07 o 
   3   4  20     1424.72     1445.48     46.35 o 
   4   4  20       84.66       69.64     29.43 o 
   5   4  20      258.22      201.48     32.33 o 
   6   4  20      183.20      226.51     38.55 o 
   7   4  20      440.34      282.17     66.54 o 
   8   4  20      244.81      183.80     79.28 o 
   9   4  20        2.60      -73.92     57.73 o 
  -9   5  20      125.83      151.12     90.01 o 
  -8   5  20      206.34      228.64     61.11 o 
  -7   5  20       45.79      -55.33     73.50 o 
  -6   5  20      328.57      291.13     56.16 o 
  -5   5  20     2010.37     1959.60     82.59 o 
  -4   5  20     4785.77     4732.43    167.54 o 
  -3   5  20      608.83      580.92     47.99 o 
  -2   5  20     1806.21     1640.85     70.16 o 
  -1   5  20      477.75      525.46     46.06 o 
   0   5  20     1049.60      966.23     48.26 o 
   1   5  20     2133.35     2097.26     75.62 o 
   2   5  20       81.51      124.63     24.17 o 
   3   5  20      775.50      936.72     39.35 o 
   4   5  20      455.52      483.50     35.15 o 
   5   5  20     2994.10     2957.94    122.29 o 
   6   5  20      236.10      265.02     47.68 o 
   7   5  20      294.79      134.77     80.93 o 
   8   5  20     1105.61     1144.18     98.10 o 
   9   5  20      904.70      994.59     98.68 o 
  -9   6  20        0.48      -31.38     51.39 o 
  -8   6  20      483.67      563.27     70.98 o 
  -7   6  20      219.98      340.82     67.72 o 
  -6   6  20     2019.16     2146.68     90.01 o 
  -5   6  20       23.21       31.11     36.48 o 
  -4   6  20     1199.20     1243.31     66.28 o 
  -3   6  20      802.98      829.33     55.10 o 
  -2   6  20      241.54      170.79     36.44 o 
  -1   6  20      956.09     1003.24     57.21 o 
   0   6  20      153.62      129.74     26.81 o 
   1   6  20     1961.56     1884.69     73.14 o 
   2   6  20     1200.75     1184.44     49.19 o 
   3   6  20     1552.57     1622.12     61.80 o 
   4   6  20       71.49      125.59     26.40 o 
   5   6  20      453.95      554.42     41.26 o 
   6   6  20      280.32      195.35     47.99 o 
   7   6  20     1157.35      991.21     89.83 o 
   8   6  20       17.73       25.30     59.93 o 
  -8   7  20       18.06       84.23     80.93 o 
  -7   7  20       56.06       85.08     42.32 o 
  -6   7  20      192.36      256.12     45.92 o 
  -5   7  20     2263.36     2175.80     95.61 o 
  -4   7  20      104.76       12.98     34.12 o 
  -3   7  20      107.83      207.32     38.80 o 
  -2   7  20        0.91       -2.20     31.38 o 
  -1   7  20      121.27       35.30     58.25 o 
   0   7  20     2557.89     2453.07     86.74 o 
   1   7  20      127.80      183.48     38.50 o 
   2   7  20      279.76      317.87     30.55 o 
   3   7  20     2690.26     2858.03     83.81 o 
   4   7  20       14.49       22.40     26.60 o 
   5   7  20        2.01      -21.51     27.18 o 
   6   7  20     1273.77     1212.10     92.57 o 
   7   7  20       48.03       16.58     57.19 o 
   8   7  20       19.48       32.74     59.73 o 
  -8   8  20      479.72      609.44    112.31 o 
  -7   8  20        0.71      -12.42     51.23 o 
  -6   8  20     1081.01      934.25     64.16 o 
  -5   8  20      301.62      542.52     51.74 o 
  -4   8  20     1227.22     1124.18     64.01 o 
  -3   8  20      112.24       69.06     24.99 o 
  -2   8  20       24.01       26.69     20.50 o 
  -1   8  20      385.69      452.15     44.83 o 
   0   8  20      512.35      613.25     50.09 o 
   1   8  20      259.31      333.30     35.99 o 
   2   8  20     1479.27     1627.60     56.35 o 
   3   8  20     1070.77     1146.20     50.22 o 
   4   8  20      150.42      102.19     32.84 o 
   5   8  20      820.97      863.15     63.97 o 
   6   8  20      398.77      323.04     69.37 o 
   7   8  20      193.15      136.11     72.67 o 
   8   8  20       47.71       65.48     64.81 o 
  -8   9  20       15.42       13.49     55.39 o 
  -7   9  20       77.43      155.25     59.56 o 
  -6   9  20       59.26       61.36     50.05 o 
  -5   9  20        3.24       -3.36     52.03 o 
  -4   9  20      370.87      383.14     90.31 o 
  -3   9  20     1265.73     1239.24     66.52 o 
  -2   9  20      127.68      101.65     35.13 o 
  -1   9  20      480.04      507.27     45.66 o 
   0   9  20      420.25      439.83     74.08 o 
   1   9  20      525.05      490.80     42.91 o 
   2   9  20     1842.26     1782.73     75.25 o 
   3   9  20      544.83      588.37     40.38 o 
   4   9  20        4.40      -17.50     29.42 o 
   5   9  20      712.00      791.17    134.60 o 
   6   9  20       80.49       28.40     99.92 o 
   7   9  20       87.35       63.59     81.75 o 
   8   9  20      616.44      743.72    170.94 o 
  -7  10  20       55.92      118.09     58.39 o 
  -6  10  20      100.83      107.22     72.67 o 
  -5  10  20      233.72      209.27     59.25 o 
  -4  10  20      160.52      206.89     54.07 o 
  -3  10  20      632.23      570.84     68.64 o 
  -2  10  20      232.72      245.39     59.79 o 
  -1  10  20      393.64      299.09     55.24 o 
   0  10  20       63.10       62.98     35.80 o 
   1  10  20      237.12      111.50     42.19 o 
   2  10  20      420.67      363.19     39.93 o 
   3  10  20     1624.12     1696.46     62.66 o 
   4  10  20       63.20      117.23     41.66 o 
   5  10  20      836.24      880.67     79.94 o 
   6  10  20      189.49       84.10     58.08 o 
   7  10  20      235.59      262.72     67.61 o 
  -7  11  20        0.66       26.72     56.02 o 
  -6  11  20       47.96       36.99     92.49 o 
  -5  11  20       35.31       46.78     50.55 o 
  -4  11  20      316.60      328.90     91.66 o 
  -3  11  20      520.78      450.31     75.97 o 
  -2  11  20       34.71       43.38     49.57 o 
  -1  11  20       29.43        2.56     46.02 o 
   0  11  20      227.18      251.67     42.52 o 
   1  11  20       12.76       19.32     30.46 o 
   2  11  20       37.56       35.57     30.19 o 
   3  11  20      483.66      492.16     46.32 o 
   4  11  20        2.20       10.62     49.55 o 
   5  11  20      140.20       71.02     54.22 o 
   6  11  20      332.64      280.73     65.05 o 
   7  11  20       83.64       63.42     71.02 o 
  -6  12  20      311.45      368.26     69.81 o 
  -5  12  20       84.17       -1.09     53.05 o 
  -4  12  20        1.24       40.01     51.72 o 
  -3  12  20      960.65      921.65     82.18 o 
  -2  12  20      111.41       78.04     62.76 o 
  -1  12  20       25.66       61.22     54.50 o 
   0  12  20       18.93        8.89     47.20 o 
   1  12  20      333.93      405.41     62.69 o 
   2  12  20      781.39      749.17     71.04 o 
   3  12  20       12.63       -9.04     40.07 o 
   4  12  20       68.63       65.77     53.05 o 
   5  12  20        8.81      -24.55     51.03 o 
   6  12  20       42.90      -56.01     51.72 o 
  -6  13  20        5.14      -33.66     95.79 o 
  -5  13  20        0.81      -27.41     52.90 o 
  -4  13  20        9.51       -5.42     50.40 o 
  -3  13  20      279.10      369.62     65.36 o 
  -2  13  20       65.65       37.91     56.15 o 
  -1  13  20        3.08       75.63     73.50 o 
   0  13  20        0.23      -73.08     48.72 o 
   1  13  20      287.24      315.45     59.89 o 
   2  13  20       24.00       26.57     49.79 o 
   3  13  20      281.42      280.00     62.33 o 
   4  13  20        3.05       -7.52     43.68 o 
   5  13  20        2.04      -74.32     77.62 o 
   6  13  20      107.49      143.69     92.49 o 
  -5  14  20      138.38      237.30     64.90 o 
  -4  14  20      265.69      286.22     65.87 o 
  -3  14  20      148.88      132.41     75.97 o 
  -2  14  20      310.32      398.73    109.00 o 
  -1  14  20      921.59      981.80     84.83 o 
   0  14  20        1.61       62.29     51.53 o 
   1  14  20       66.63       91.89     51.93 o 
   2  14  20       98.39      126.22     53.96 o 
   3  14  20       47.48       18.17     87.53 o 
   4  14  20        4.15      -84.23     92.49 o 
   5  14  20      134.70      201.49    112.31 o 
  -4  15  20       85.11      131.58     59.12 o 
  -3  15  20      620.51      624.50    101.57 o 
  -2  15  20      123.81      159.39     58.55 o 
  -1  15  20      492.75      560.98     73.25 o 
   0  15  20       41.58       60.38     53.68 o 
   1  15  20      163.39       94.14     92.49 o 
   2  15  20       18.05       19.82     90.84 o 
   3  15  20      273.05      242.78    105.70 o 
   4  15  20       46.01      -14.86     94.14 o 
  -3  16  20      261.51      264.80     71.02 o 
  -2  16  20       30.96       -8.19     92.49 o 
  -1  16  20      154.90      232.87    102.40 o 
   0  16  20      387.50      475.66    115.61 o 
   1  16  20      468.64      728.35    132.13 o 
   2  16  20      136.75      350.14    113.96 o 
   3  16  20      598.60      645.77    135.43 o 
  -1  17  20      397.94      267.56    105.70 o 
   0  17  20       58.69       67.72     97.44 o 
   1  17  20      892.70     1088.40    153.60 o 
  -9   1  21        7.86      145.05     59.42 o 
  -8   1  21       54.15       21.90     78.45 o 
  -7   1  21       98.90      113.27     71.02 o 
  -6   1  21       34.99      -45.14     42.52 o 
  -5   1  21        2.41       -5.47     51.20 o 
  -4   1  21     1456.13     1346.85     64.97 o 
  -3   1  21       67.50       53.40     44.10 o 
  -2   1  21       41.05       26.75     30.75 o 
  -1   1  21      905.36      930.14     84.23 o 
   0   1  21     1754.83     1876.75     77.09 o 
   1   1  21        1.74       -8.01     27.43 o 
   2   1  21     2395.02     2601.18     82.05 o 
   3   1  21      183.90      205.67     37.90 o 
   4   1  21     1578.79     1540.72     51.20 o 
   5   1  21     3709.99     4052.68     96.57 o 
   6   1  21       13.09       56.95     32.30 o 
   7   1  21      273.28      362.14     70.04 o 
   8   1  21        3.56      -77.80     56.02 o 
   9   1  21        5.96       53.50     66.44 o 
  -9   2  21      337.57      394.59     70.65 o 
  -8   2  21      269.84      191.81     58.90 o 
  -7   2  21        1.77      -28.17     43.16 o 
  -6   2  21     2454.40     2446.89    120.22 o 
  -5   2  21      224.54      308.09     65.24 o 
  -4   2  21        1.79       -8.12     31.85 o 
  -3   2  21      103.70      115.64     35.09 o 
  -2   2  21      263.18      284.51     39.63 o 
  -1   2  21      212.85      184.89     46.12 o 
   0   2  21     1323.68     1384.40     67.11 o 
   1   2  21      812.28      832.28     48.28 o 
   2   2  21      308.60      330.67     37.38 o 
   3   2  21      492.95      572.06     58.17 o 
   4   2  21     2753.15     2941.94     88.56 o 
   5   2  21      472.85      518.91     39.35 o 
   6   2  21        7.11       44.06     35.84 o 
   7   2  21      524.69      476.89     72.98 o 
   8   2  21      307.73      249.95     69.48 o 
   9   2  21      367.48      273.34     75.91 o 
  -9   3  21        0.53      -12.50     53.13 o 
  -8   3  21        1.69       -3.42     48.37 o 
  -7   3  21      454.71      466.52     65.40 o 
  -6   3  21        0.83      -42.09     43.96 o 
  -5   3  21       71.61       36.14     34.53 o 
  -4   3  21       49.75       43.57     34.87 o 
  -3   3  21     1563.27     1560.94     69.52 o 
  -2   3  21      644.67      622.88     48.61 o 
  -1   3  21      248.22      225.43     38.35 o 
   0   3  21     2693.25     2382.20    143.11 o 
   1   3  21     3190.61     3052.14    100.53 o 
   2   3  21      388.45      431.78     40.63 o 
   3   3  21      475.14      421.24     48.83 o 
   4   3  21        7.50      -10.21     30.06 o 
   5   3  21      530.98      522.77     50.79 o 
   6   3  21      368.61      502.41     67.27 o 
   7   3  21       28.33       97.06     89.19 o 
   8   3  21      107.54       24.19     58.97 o 
  -9   4  21        0.40      -50.91     53.05 o 
  -8   4  21      716.43      551.73     72.15 o 
  -7   4  21      508.81      419.99     63.06 o 
  -6   4  21     1032.46      867.15     76.97 o 
  -5   4  21      650.28      702.65     55.42 o 
  -4   4  21     3591.88     3599.04    111.69 o 
  -3   4  21      551.33      572.34     47.92 o 
  -2   4  21     1300.79     1228.93     62.92 o 
  -1   4  21     1543.25     1407.57     72.89 o 
   0   4  21       31.47        9.79     33.68 o 
   1   4  21       24.59       51.60     35.44 o 
   2   4  21     2156.56     2113.99     85.45 o 
   3   4  21     1053.10     1120.46     65.52 o 
   4   4  21     2226.01     2194.33     77.22 o 
   5   4  21     3172.91     3216.62    111.67 o 
   6   4  21      612.37      578.89     57.65 o 
   7   4  21      952.56      984.22     91.00 o 
   8   4  21      182.11      124.21     65.37 o 
  -8   5  21       44.18       28.19     49.99 o 
  -7   5  21      234.40      251.29     56.65 o 
  -6   5  21      455.82      422.02     50.10 o 
  -5   5  21       71.81       56.21     41.67 o 
  -4   5  21       67.81       91.06     37.79 o 
  -3   5  21     1036.17     1052.16     83.67 o 
  -2   5  21        5.06      -44.89     29.93 o 
  -1   5  21     2763.82     2834.11     97.71 o 
   0   5  21      478.04      487.70     94.97 o 
   1   5  21      583.70      631.57     86.97 o 
   2   5  21       17.31      -26.82     33.17 o 
   3   5  21        1.57       -2.18     23.49 o 
   4   5  21     1690.38     1589.90     58.71 o 
   5   5  21     2015.07     2182.56     92.23 o 
   6   5  21      498.70      209.49     62.41 o 
   7   5  21       29.50       19.38     57.19 o 
   8   5  21       18.78       31.29     61.24 o 
  -8   6  21        3.97      -39.76     47.20 o 
  -7   6  21        0.40      -66.61     44.41 o 
  -6   6  21     2005.17     2162.13     92.60 o 
  -5   6  21       52.13       40.74     37.97 o 
  -4   6  21     2416.72     2195.40     88.08 o 
  -3   6  21      512.98      634.54     54.19 o 
  -2   6  21      510.88      545.07     47.99 o 
  -1   6  21       14.04       21.45     33.00 o 
   0   6  21     2440.75     2267.28    109.08 o 
   1   6  21      431.48      429.33     47.20 o 
   2   6  21        1.85      -15.07     34.25 o 
   3   6  21      704.34      707.87     46.66 o 
   4   6  21       12.66        9.27     26.60 o 
   5   6  21     1723.88     1784.91     79.38 o 
   6   6  21     1103.47     1246.60     95.13 o 
   7   6  21      776.06      864.87    115.61 o 
   8   6  21       99.79      124.88     66.54 o 
  -8   7  21      170.42      236.18     94.14 o 
  -7   7  21       14.33      -11.44     47.84 o 
  -6   7  21       85.26      156.81     43.83 o 
  -5   7  21        4.23       56.54     38.78 o 
  -4   7  21       34.88      107.18     38.35 o 
  -3   7  21      189.03      193.46     39.58 o 
  -2   7  21      936.40      765.75     54.08 o 
  -1   7  21       64.11      -14.41     31.72 o 
   0   7  21      324.65      320.29     42.20 o 
   1   7  21       85.38       52.18     55.33 o 
   2   7  21     2211.46     2036.15     85.76 o 
   3   7  21     1230.09     1260.84     58.42 o 
   4   7  21        1.58       49.68     28.18 o 
   5   7  21      146.37       49.63     35.13 o 
   6   7  21      228.47      219.02     62.77 o 
   7   7  21       28.89       38.36     58.97 o 
   8   7  21        0.62       -7.85     61.60 o 
  -8   8  21       70.04      128.82     89.19 o 
  -7   8  21      227.76      237.42     65.24 o 
  -6   8  21       18.92       29.98     50.55 o 
  -5   8  21      303.37      426.91     64.81 o 
  -4   8  21     2733.95     2911.04    270.86 o 
  -3   8  21     2317.73     2622.07    121.94 o 
  -2   8  21      257.12      235.57     40.33 o 
  -1   8  21       68.98       72.15     34.83 o 
   0   8  21       29.26       10.16     33.65 o 
   1   8  21      164.94      162.94     46.46 o 
   2   8  21       46.57      138.25     41.59 o 
   3   8  21       74.66       93.76     33.91 o 
   4   8  21      250.04      192.45     36.96 o 
   5   8  21       15.66      -19.29     51.93 o 
   6   8  21       67.52      -24.70     54.07 o 
   7   8  21      280.23      329.04     69.48 o 
   8   8  21      406.35      450.93     80.86 o 
  -7   9  21        2.35      -33.53     54.50 o 
  -6   9  21       64.37       67.99     56.63 o 
  -5   9  21      753.97      622.89     74.15 o 
  -4   9  21       21.14       -5.69     39.10 o 
  -3   9  21      133.55       99.93     38.29 o 
  -2   9  21      122.95      106.78     59.70 o 
  -1   9  21       26.95       24.75     18.13 o 
   0   9  21       37.68      -17.14     34.62 o 
   1   9  21        7.32        3.64     37.06 o 
   2   9  21     3552.36     3493.79    114.52 o 
   3   9  21     1927.63     1934.44     74.16 o 
   4   9  21      762.48      640.61     56.48 o 
   5   9  21       58.24       -0.48     51.88 o 
   6   9  21      366.63      386.95     69.61 o 
   7   9  21      252.00      267.54     68.43 o 
  -7  10  21      166.49      310.74     67.46 o 
  -6  10  21       73.77       58.55     54.07 o 
  -5  10  21      651.47      805.27     81.35 o 
  -4  10  21       28.63       34.80     67.72 o 
  -3  10  21      132.15      170.39     55.48 o 
  -2  10  21        6.64      -34.09     52.30 o 
  -1  10  21     3966.32     4113.36    149.31 o 
   0  10  21      257.54      230.63     62.04 o 
   1  10  21       42.95       -4.87     35.52 o 
   2  10  21     1089.34     1010.87     64.42 o 
   3  10  21        1.12      -67.29     44.86 o 
   4  10  21      254.36      282.09     71.02 o 
   5  10  21       92.72      158.88     58.25 o 
   6  10  21      470.38      544.38     74.50 o 
   7  10  21       79.76      180.24     66.96 o 
  -7  11  21       83.97      108.69     62.76 o 
  -6  11  21        0.62       41.41     54.30 o 
  -5  11  21       33.49        3.21     49.54 o 
  -4  11  21      404.33      300.08     99.92 o 
  -3  11  21      464.89      501.54    108.18 o 
  -2  11  21        4.23       74.92     50.75 o 
  -1  11  21     2017.88     2457.52    120.16 o 
   0  11  21     1756.58     1879.42     82.94 o 
   1  11  21        1.85       54.49     38.31 o 
   2  11  21      166.41      259.23     46.82 o 
   3  11  21      100.25       40.65     43.84 o 
   4  11  21     1133.54     1211.45     87.50 o 
   5  11  21      784.93      922.09     82.52 o 
   6  11  21       75.82      193.65     62.77 o 
  -6  12  21       98.48      122.02     59.53 o 
  -5  12  21      415.13      404.90     74.32 o 
  -4  12  21        0.58       25.84     51.03 o 
  -3  12  21     2123.93     2209.43    119.86 o 
  -2  12  21      111.87      101.93     61.11 o 
  -1  12  21      897.26      881.49     79.23 o 
   0  12  21      101.07      179.12     55.84 o 
   1  12  21      608.47      607.45     70.63 o 
   2  12  21      323.05      218.53     44.02 o 
   3  12  21     1312.21     1382.80     76.15 o 
   4  12  21      201.14      139.90     57.59 o 
   5  12  21        1.20        6.04     64.41 o 
   6  12  21      766.15      765.77    108.18 o 
  -5  13  21        5.96      -12.14     53.11 o 
  -4  13  21      136.19       99.85     57.10 o 
  -3  13  21       64.31       65.27     53.57 o 
  -2  13  21       18.73       60.62     54.73 o 
  -1  13  21       25.85       89.96     53.09 o 
   0  13  21       82.44        8.52     50.79 o 
   1  13  21      255.74      231.33    134.60 o 
   2  13  21     1482.08     1494.70     98.70 o 
   3  13  21      488.01      552.52     73.41 o 
   4  13  21       93.00      130.13     48.41 o 
   5  13  21       26.64      -37.99     82.58 o 
  -5  14  21       82.33      111.11     60.07 o 
  -4  14  21        2.37       41.87     56.42 o 
  -3  14  21     1047.39     1084.23     93.82 o 
  -2  14  21      196.76      125.27     57.38 o 
  -1  14  21      759.89      779.28     93.31 o 
   0  14  21        2.63        4.45     51.01 o 
   1  14  21      323.13      305.75     62.57 o 
   2  14  21      124.93      107.55     64.41 o 
   3  14  21      144.09       44.59     94.14 o 
   4  14  21      145.29      241.13    110.66 o 
   5  14  21        1.84       36.33    104.05 o 
  -4  15  21       67.85       39.22     65.24 o 
  -3  15  21       53.83       14.50     55.15 o 
  -2  15  21       33.66       90.79    168.46 o 
  -1  15  21      188.42      278.45     63.77 o 
   0  15  21      577.23      649.75     75.78 o 
   1  15  21       52.39       13.21     94.14 o 
   2  15  21        1.77      -34.68     89.19 o 
   3  15  21       35.66       46.24     97.44 o 
   4  15  21      352.04      303.89    117.26 o 
  -2  16  21        1.57      -34.81     76.80 o 
  -1  16  21      189.90      130.48    100.75 o 
   0  16  21       99.38      198.19    105.70 o 
   1  16  21       16.20      -21.47     89.19 o 
   2  16  21       19.89      -42.94     90.84 o 
  -8   0  22      498.16      791.11    117.26 o 
  -7   0  22       95.09      323.71     87.53 o 
  -6   0  22      214.38      275.82     85.88 o 
  -5   0  22      362.35      298.94     79.28 o 
  -4   0  22     4577.51     4979.54    241.13 o 
  -3   0  22      326.13      257.18     45.14 o 
  -2   0  22       42.19       32.89     40.43 o 
  -1   0  22    14215.71    13794.07    469.05 o 
   0   0  22        0.77        8.26     59.46 o 
   1   0  22     2181.79     2439.40    155.25 o 
   2   0  22     1603.25     1490.79     91.07 o 
   3   0  22     4134.23     4181.14    159.02 o 
   4   0  22      114.25      114.26     50.55 o 
   5   0  22      659.06      712.12     76.33 o 
   6   0  22      181.20      315.45     94.14 o 
   7   0  22     1083.34     1251.90    143.69 o 
   8   0  22      219.75      300.59    104.05 o 
  -8   1  22      580.03      482.78    165.16 o 
  -7   1  22       69.91       98.00     91.66 o 
  -6   1  22     1754.38     1960.87    110.87 o 
  -5   1  22       18.59        2.77     43.69 o 
  -4   1  22     1783.46     1634.39     94.57 o 
  -3   1  22     1551.83     1576.57     70.06 o 
  -2   1  22     6364.23     6101.56    125.58 o 
  -1   1  22       40.30       49.18     45.42 o 
   0   1  22      134.25      137.08     46.71 o 
   1   1  22     1539.31     1505.87     72.66 o 
   2   1  22     1782.29     1786.30     93.48 o 
   3   1  22      413.00      368.41     41.72 o 
   4   1  22       93.52      142.93     37.03 o 
   5   1  22     2756.02     2909.09    110.93 o 
   6   1  22      480.32      517.93     75.91 o 
   7   1  22      186.08      117.70     61.86 o 
   8   1  22        0.70        0.66     59.93 o 
  -8   2  22      536.44      560.27     74.72 o 
  -7   2  22      205.32      199.48     56.63 o 
  -6   2  22      353.82      425.74     75.97 o 
  -5   2  22       87.93      157.11     49.62 o 
  -4   2  22       18.27       17.12     33.84 o 
  -3   2  22     1250.57     1430.93     67.86 o 
  -2   2  22       66.95       80.98     35.47 o 
  -1   2  22     1849.15     1766.67     92.26 o 
   0   2  22       14.68       37.16     91.66 o 
   1   2  22     2807.05     2690.76    144.11 o 
   2   2  22      666.20      598.70     45.34 o 
   3   2  22     1924.03     1892.69     73.89 o 
   4   2  22      146.20      138.78     42.68 o 
   5   2  22     1595.57     1657.44    175.89 o 
   6   2  22       42.43      126.72     59.53 o 
   7   2  22       54.16       22.27     57.73 o 
   8   2  22      324.09      387.94     75.80 o 
  -8   3  22      303.65      148.48     58.36 o 
  -7   3  22       25.61       58.20     50.71 o 
  -6   3  22     1492.97     1647.35    152.77 o 
  -5   3  22      382.16      365.03     58.76 o 
  -4   3  22      629.19      641.76     52.73 o 
  -3   3  22      100.90       41.82     34.30 o 
  -2   3  22     1541.78     1470.37     69.79 o 
  -1   3  22     3258.11     3119.96    115.20 o 
   0   3  22      469.54      566.72     61.76 o 
   1   3  22      318.24      372.66     45.71 o 
   2   3  22     1190.79     1234.12     68.31 o 
   3   3  22       21.78      -35.02     35.50 o 
   4   3  22      510.47      526.22     60.19 o 
   5   3  22       72.80       71.79     56.90 o 
   6   3  22      750.35      774.75     84.06 o 
   7   3  22     1318.85     1472.05    249.39 o 
   8   3  22        8.67       32.96     63.03 o 
  -8   4  22      195.83      122.11     55.91 o 
  -7   4  22      157.87      127.58     51.96 o 
  -6   4  22        1.66      -68.43     67.72 o 
  -5   4  22      390.78      415.50     49.15 o 
  -4   4  22     1170.90     1099.62     64.88 o 
  -3   4  22       55.24       41.50     35.11 o 
  -2   4  22      368.88      360.43     43.13 o 
  -1   4  22       35.41       79.69     49.54 o 
   0   4  22      260.67      381.49     97.44 o 
   1   4  22     2295.07     2251.96     87.84 o 
   2   4  22      623.98      542.96     51.13 o 
   3   4  22      522.44      670.81     56.87 o 
   4   4  22       54.65       55.84     41.66 o 
   5   4  22       14.36      -19.77     54.07 o 
   6   4  22      190.51      297.16     68.87 o 
   7   4  22      284.20      308.30     89.19 o 
   8   4  22       78.40       51.32     85.88 o 
  -8   5  22       68.27      127.49     57.08 o 
  -7   5  22       18.96      -79.39     53.68 o 
  -6   5  22        2.35       -9.33     46.02 o 
  -5   5  22     2563.47     2575.23    177.42 o 
  -4   5  22     4719.22     5245.91    232.29 o 
  -3   5  22       28.44        9.35     32.81 o 
  -2   5  22      349.96      389.81     44.49 o 
  -1   5  22      124.34       79.67     35.91 o 
   0   5  22        1.99       10.91     41.35 o 
   1   5  22     3197.83     3115.89    105.15 o 
   2   5  22      325.93      454.21     57.62 o 
   3   5  22      149.96      173.05     47.02 o 
   4   5  22     2772.61     2945.30    109.43 o 
   5   5  22       48.24       65.88     99.92 o 
   6   5  22        7.28       31.14     57.81 o 
   7   5  22        9.57      -29.75     57.80 o 
   8   5  22      156.53      250.03     71.24 o 
  -8   6  22        0.64      -27.84     50.37 o 
  -7   6  22      408.94      340.90    105.70 o 
  -6   6  22      357.50      389.37     51.64 o 
  -5   6  22      391.83      468.09     56.61 o 
  -4   6  22      384.09      430.36     49.72 o 
  -3   6  22      212.21      299.52     58.53 o 
  -2   6  22      170.56      209.79     39.13 o 
  -1   6  22      648.89      685.50     52.59 o 
   0   6  22      148.04      187.76     40.38 o 
   1   6  22        1.98      -56.91     37.94 o 
   2   6  22     1968.55     1834.41     82.32 o 
   3   6  22       34.46        5.10     37.38 o 
   4   6  22     1330.27     1188.93     73.11 o 
   5   6  22      998.96     1042.69     88.17 o 
   6   6  22      566.83      713.06     81.52 o 
   7   6  22       83.85       97.58     61.93 o 
   8   6  22       31.24      -30.11     60.07 o 
  -8   7  22      134.73      117.26     87.53 o 
  -7   7  22       24.05       -1.73     49.54 o 
  -6   7  22       28.53      -47.58     36.77 o 
  -5   7  22      482.36      432.77     51.13 o 
  -4   7  22      153.27      150.72     42.76 o 
  -3   7  22       36.34       33.38     35.95 o 
  -2   7  22      117.21      115.59     37.01 o 
  -1   7  22     2076.14     2104.95    132.16 o 
   0   7  22       42.91       13.72     47.76 o 
   1   7  22       11.35      -17.34     42.04 o 
   2   7  22     2097.69     2141.84     89.87 o 
   3   7  22      110.24      171.59     42.84 o 
   4   7  22      317.28      221.93     59.53 o 
   5   7  22      257.04      249.25     63.58 o 
   6   7  22      721.82      888.82     87.22 o 
   7   7  22      156.87      201.32     66.44 o 
  -7   8  22      462.03      574.75    112.31 o 
  -6   8  22      388.35      538.64     72.98 o 
  -5   8  22      753.32      701.82     76.43 o 
  -4   8  22      951.86      885.90    159.84 o 
  -3   8  22      231.57      328.43     45.44 o 
  -2   8  22      131.58      133.36     39.09 o 
  -1   8  22       18.57       24.98     34.70 o 
   0   8  22      722.08      700.49     75.08 o 
   1   8  22      867.01      842.97     71.08 o 
   2   8  22      522.13      617.47     55.76 o 
   3   8  22      108.11      140.25     42.84 o 
   4   8  22     1762.64     2002.00    109.15 o 
   5   8  22      476.31      431.58     99.92 o 
   6   8  22      885.13      838.87     85.69 o 
   7   8  22      215.66      127.44     65.27 o 
  -7   9  22        1.44       14.01     52.85 o 
  -6   9  22       56.21      -44.67     50.55 o 
  -5   9  22      310.06      354.15    128.82 o 
  -4   9  22      147.03      105.40     41.80 o 
  -3   9  22      701.57      819.71     60.66 o 
  -2   9  22      484.80      431.83    117.26 o 
  -1   9  22        1.62      -14.72     32.47 o 
   0   9  22        2.32       -0.99     35.94 o 
   1   9  22     1291.09     1334.49     71.42 o 
   2   9  22      871.02      852.09     62.13 o 
   3   9  22        7.50       18.13     40.96 o 
   4   9  22      999.78      975.36     82.82 o 
   5   9  22      101.03       49.28    118.91 o 
   6   9  22      230.35      239.42     65.91 o 
   7   9  22      317.27      384.82     74.10 o 
  -7  10  22        1.39      -32.99     51.03 o 
  -6  10  22      371.51      400.68     71.64 o 
  -5  10  22        3.99       -3.54     51.72 o 
  -4  10  22       57.89       37.52     51.03 o 
  -3  10  22      197.75      389.87     64.62 o 
  -2  10  22      282.51      335.94     47.06 o 
  -1  10  22       40.88       64.59     38.41 o 
   0  10  22      456.57      594.39     70.07 o 
   1  10  22     2278.59     2197.51    104.93 o 
   2  10  22        5.48       -1.78     39.39 o 
   3  10  22      160.37      138.73     53.72 o 
   4  10  22      188.91      181.37     57.73 o 
   5  10  22      218.90      268.56     69.37 o 
   6  10  22      211.43      359.64     88.36 o 
  -6  11  22        0.53      -19.67     52.51 o 
  -5  11  22        3.04      -20.92     52.51 o 
  -4  11  22      523.08      575.94     72.98 o 
  -3  11  22       14.64       21.54     52.36 o 
  -2  11  22      304.16      279.19     61.37 o 
  -1  11  22      436.69      397.61     63.72 o 
   0  11  22        3.83       13.07     36.75 o 
   1  11  22      102.65       48.11     68.56 o 
   2  11  22      945.49      858.28     63.82 o 
   3  11  22      312.82      229.61     49.59 o 
   4  11  22      184.02      149.05     85.06 o 
   5  11  22        1.47        7.63     55.33 o 
   6  11  22       67.16       86.32     61.60 o 
  -6  12  22       73.29      176.52     64.10 o 
  -5  12  22      135.26      106.43     75.97 o 
  -4  12  22       27.48      -62.14     52.85 o 
  -3  12  22       86.95       79.07     56.34 o 
  -2  12  22        5.56       78.34    103.22 o 
  -1  12  22       39.53      112.78     54.37 o 
   0  12  22       31.54      -18.63     48.80 o 
   1  12  22       79.69       93.15     53.93 o 
   2  12  22        0.71        1.39     30.04 o 
   3  12  22      150.69      127.46     47.20 o 
   4  12  22       12.28       -2.15     45.59 o 
   5  12  22      197.93      154.02     58.55 o 
  -5  13  22        0.26      -43.80     53.57 o 
  -4  13  22        0.14      -16.69     54.55 o 
  -3  13  22       95.78      101.41     57.52 o 
  -2  13  22        9.30       37.72     68.54 o 
  -1  13  22       65.32      -26.98     54.50 o 
   0  13  22        0.90       16.63     51.17 o 
   1  13  22      114.67       94.14     94.97 o 
   2  13  22        6.51       23.12     51.53 o 
   3  13  22       16.61       77.44     80.10 o 
   4  13  22        3.01       18.35     56.75 o 
   5  13  22        5.37      -23.88     65.80 o 
  -4  14  22       96.51       22.15     56.42 o 
  -3  14  22        0.08       29.27     54.30 o 
  -2  14  22       20.58      108.71     58.33 o 
  -1  14  22       97.36      114.12     86.71 o 
   0  14  22      536.34      560.06     73.76 o 
   1  14  22        0.11        1.73     50.79 o 
   2  14  22       75.66      105.26     73.50 o 
   3  14  22        7.78      -11.56     95.79 o 
   4  14  22      353.55      429.41    123.87 o 
  -3  15  22        2.33      -11.65     94.97 o 
  -2  15  22       10.50      -50.08     53.17 o 
  -1  15  22       56.17      112.62     59.26 o 
   0  15  22        0.10       -8.68     53.56 o 
   1  15  22        2.00        4.95     90.84 o 
   2  15  22       73.34       18.17     99.10 o 
   3  15  22       41.68      -90.84     89.19 o 
  -1  16  22       56.54        8.26     92.49 o 
   0  16  22      363.77      287.38    110.66 o 
   1  16  22      220.90      183.33    109.00 o 
  -8   1  23       23.81       -0.11     52.51 o 
  -7   1  23       39.25       67.31     52.51 o 
  -6   1  23      191.37      149.77     54.74 o 
  -5   1  23     1335.34     1425.96     94.57 o 
  -4   1  23      602.92      502.93     63.64 o 
  -3   1  23        9.92       42.23     37.54 o 
  -2   1  23     1105.61     1160.36     52.33 o 
  -1   1  23       17.15       38.79     46.24 o 
   0   1  23       37.32       43.59     44.33 o 
   1   1  23     4461.82     4122.56    148.90 o 
   2   1  23      206.59      300.33    123.04 o 
   3   1  23        2.59       -0.43     31.20 o 
   4   1  23      723.81      681.28     51.62 o 
   5   1  23      138.76      149.72    105.70 o 
   6   1  23      220.78      239.40     68.25 o 
   7   1  23       28.48       22.28     59.53 o 
   8   1  23      139.59       94.04     67.14 o 
  -8   2  23       13.95       23.95     54.89 o 
  -7   2  23      263.61      262.45     61.24 o 
  -6   2  23      329.09      249.49     61.93 o 
  -5   2  23      499.28      498.81     64.81 o 
  -4   2  23      143.58      125.72     48.46 o 
  -3   2  23        2.33       11.90     32.31 o 
  -2   2  23       56.61       23.48     35.18 o 
  -1   2  23     2067.86     1897.07     98.10 o 
   0   2  23      727.37      667.20     64.74 o 
   1   2  23      443.46      519.38     62.76 o 
   2   2  23       26.16       13.03     40.92 o 
   3   2  23      700.26      659.87     57.76 o 
   4   2  23      331.41      308.31     49.18 o 
   5   2  23      156.90      126.79     60.14 o 
   6   2  23     2560.96     2762.59    208.93 o 
   7   2  23       35.91       22.35     61.30 o 
   8   2  23       85.36      163.39     68.31 o 
  -8   3  23        1.96       -1.36     61.11 o 
  -7   3  23      446.14      547.41     72.29 o 
  -6   3  23      372.06      388.84     62.77 o 
  -5   3  23       14.73       77.55     48.46 o 
  -4   3  23      863.62      773.69     57.27 o 
  -3   3  23      309.70      298.37     42.89 o 
  -2   3  23       29.23      -18.49     33.19 o 
  -1   3  23     1909.56     1813.49     77.77 o 
   0   3  23      643.25      532.79     62.76 o 
   1   3  23      271.56      291.90     54.89 o 
   2   3  23      724.74      673.65     55.92 o 
   3   3  23     1534.56     1580.99     80.15 o 
   4   3  23       29.85       31.64     40.29 o 
   5   3  23       66.45      129.19     60.69 o 
   6   3  23      532.40      666.51    129.65 o 
   7   3  23        0.97      -53.57     57.59 o 
   8   3  23      238.14      252.24     72.38 o 
  -8   4  23      111.94       42.57     54.22 o 
  -7   4  23      623.30      718.18    205.62 o 
  -6   4  23       24.00      -16.88     54.50 o 
  -5   4  23      573.80      537.09     65.98 o 
  -4   4  23      826.64      919.36     61.92 o 
  -3   4  23      428.62      551.09     50.81 o 
  -2   4  23      174.25      232.79     40.75 o 
  -1   4  23      206.01      189.29     39.96 o 
   0   4  23       10.73       13.42     41.99 o 
   1   4  23     1268.86     1187.21     88.36 o 
   2   4  23      446.85      406.46     68.55 o 
   3   4  23      415.44      536.05     56.62 o 
   4   4  23     3843.13     3900.78    128.96 o 
   5   4  23        9.63       71.44     57.80 o 
   6   4  23      743.79      661.45     80.58 o 
   7   4  23      611.24      507.31     80.56 o 
   8   4  23      201.13      139.00     69.30 o 
  -8   5  23      326.63      383.38     69.42 o 
  -7   5  23       44.74        7.46     47.20 o 
  -6   5  23      209.91       84.31     51.88 o 
  -5   5  23      687.67      694.12     60.23 o 
  -4   5  23       12.10       64.55     39.36 o 
  -3   5  23     1202.80     1219.79     68.34 o 
  -2   5  23      715.17      698.76     59.98 o 
  -1   5  23      379.74      424.94     46.87 o 
   0   5  23       28.49       11.10     41.85 o 
   1   5  23     3254.39     3028.44    125.51 o 
   2   5  23      119.08      137.13     40.93 o 
   3   5  23       79.85       94.67     41.76 o 
   4   5  23      386.20      470.34     55.08 o
[truncated: 52,952 more chars]
